# Supplementary material for: Bis(diisopropyl­ammonium) naphthalene-1,5-disulfonate
Source: Acta Crystallogr Sect E Struct Rep Online. 2011 Oct 29;67(Pt 11):o3048. doi: 10.1107/S1600536811043492 (PMC3247441; doi:10.1107/S1600536811043492)
Supplement: Supplementary file 2 [file e-67-o3048-Isup2.hkl]

# 
# h,k,l, Fc-squared, Fo-squared, sigma(Fo-squared) and status flag 
# 
data_I
_shelx_title ' 1 in P-1' 
_shelx_refln_list_code          4 
_shelx_F_calc_maximum       81.34 
_exptl_crystal_F_000       264.00 
_reflns_d_resolution_high  0.7703 
 
loop_ 
 _symmetry_equiv_pos_as_xyz 
 'x, y, z' 
 '-x, -y, -z' 
 
_cell_length_a     7.9518 
_cell_length_b     9.1215 
_cell_length_c     9.4319 
_cell_angle_alpha  74.330 
_cell_angle_beta   88.601 
_cell_angle_gamma  74.744 
 
_shelx_F_squared_multiplier     1.000 
 
loop_ 
 _refln_index_h 
 _refln_index_k 
 _refln_index_l 
 _refln_F_squared_calc 
 _refln_F_squared_meas 
 _refln_F_squared_sigma 
 _refln_observed_status 
   2   0   0     1134.75     1071.05      9.59 o 
   3   0   0      475.76      479.65     38.71 o 
   4   0   0       53.20       53.08      2.58 o 
   5   0   0       75.53       58.79      1.97 o 
   6   0   0        6.34        7.96      0.64 o 
   7   0   0       25.53       24.38      1.56 o 
   8   0   0       70.19       78.90      4.53 o 
   9   0   0       27.93       32.27      2.49 o 
  -9   1   0      111.95      117.81      7.20 o 
  -8   1   0        1.86        4.00      1.10 o 
  -7   1   0       47.06       45.43      2.58 o 
  -6   1   0      219.96      219.90      9.38 o 
  -5   1   0        0.01        2.25      0.35 o 
  -4   1   0      247.88      235.74      7.82 o 
  -3   1   0       24.00       30.70      1.50 o 
  -2   1   0      196.13      195.47      4.24 o 
  -1   1   0      464.45      427.55     16.25 o 
   1   1   0     5736.10     5899.84     79.19 o 
   2   1   0      139.66      117.87      1.95 o 
   3   1   0       21.13       21.16      0.52 o 
   4   1   0       16.79       13.77      0.56 o 
   5   1   0       30.07       29.25      1.18 o 
   6   1   0      332.48      318.02     12.95 o 
   7   1   0      200.19      188.23      8.27 o 
   8   1   0       44.96       42.90      2.27 o 
   9   1   0        8.12        9.18      0.97 o 
  10   1   0       22.94       24.96      2.11 o 
  -9   2   0       21.26       21.05      1.70 o 
  -8   2   0      147.47      151.02      9.02 o 
  -7   2   0       41.78       39.25      2.22 o 
  -6   2   0       15.49       16.23      1.14 o 
  -5   2   0      648.49      625.16     26.86 o 
  -4   2   0      285.18      263.48      5.14 o 
  -3   2   0     1484.83     1300.85     33.94 o 
  -2   2   0       31.21       45.32      1.94 o 
  -1   2   0     2293.58     2061.44     54.32 o 
   0   2   0     4635.08     4450.74    112.28 o 
   1   2   0      503.85      552.47      6.27 o 
   2   2   0      221.93      209.22      8.18 o 
   3   2   0      260.66      242.36      4.27 o 
   4   2   0      292.80      298.72      6.06 o 
   5   2   0       41.36       41.36      1.30 o 
   6   2   0       49.11       44.79      1.93 o 
   7   2   0      212.95      219.73     10.73 o 
   8   2   0        2.25        4.22      0.99 o 
   9   2   0        0.00        0.78      1.32 o 
  10   2   0       11.23       11.36      1.38 o 
  -8   3   0        3.33        6.73      0.92 o 
  -7   3   0       37.49       35.52      2.04 o 
  -6   3   0      277.68      263.91     12.13 o 
  -5   3   0       17.36       16.93      1.76 o 
  -4   3   0      249.00      224.65      5.25 o 
  -3   3   0      263.47      266.73      6.04 o 
  -2   3   0       98.50      114.98      2.27 o 
  -1   3   0      809.72      850.54     17.88 o 
   0   3   0      196.73      195.12      6.28 o 
   1   3   0      647.68      660.81      5.84 o 
   2   3   0        0.84        4.29      0.67 o 
   3   3   0     1677.36     1985.93     49.69 o 
   4   3   0        2.22        4.89      0.32 o 
   5   3   0        8.70       10.34      0.65 o 
   6   3   0       74.63       67.00      1.56 o 
   7   3   0        0.69        1.14      0.30 o 
   8   3   0        0.35        0.77      0.38 o 
   9   3   0       33.02       32.72      2.09 o 
  10   3   0       33.94       39.46      2.77 o 
  -8   4   0       66.09       63.10      4.02 o 
  -7   4   0        0.35        0.55      0.39 o 
  -6   4   0       18.42       18.11      1.15 o 
  -5   4   0      440.45      448.94     21.12 o 
  -4   4   0      116.78      107.35      2.89 o 
  -3   4   0       62.62       60.46      1.55 o 
  -2   4   0       43.34       47.35      1.38 o 
  -1   4   0       80.35       78.58      1.49 o 
   0   4   0       31.22       23.60      0.36 o 
   1   4   0       20.13       22.64      1.43 o 
   2   4   0      465.06      490.35      8.55 o 
   3   4   0      369.24      367.52      7.84 o 
   4   4   0       82.40      104.48      2.35 o 
   5   4   0        6.26        7.26      1.05 o 
   6   4   0       91.49       91.55      2.56 o 
   7   4   0        4.25        6.73      1.01 o 
   8   4   0       24.12       23.71      1.56 o 
   9   4   0        4.88        6.28      0.84 o 
  10   4   0        0.00        0.28      0.36 o 
  -7   5   0       83.42       82.89      4.96 o 
  -6   5   0        5.66        5.56      0.69 o 
  -5   5   0        3.67        4.27      0.71 o 
  -4   5   0       76.72       67.76      2.14 o 
  -3   5   0      152.83      137.60      3.89 o 
  -2   5   0       10.65       10.91      0.36 o 
  -1   5   0      189.63      213.66      4.90 o 
   0   5   0        5.29        3.79      0.41 o 
   1   5   0      172.59      185.56      7.61 o 
   2   5   0       56.31       74.30      3.18 o 
   3   5   0      311.95      343.70      7.50 o 
   4   5   0      285.85      303.53      7.68 o 
   5   5   0      256.83      260.97      7.21 o 
   6   5   0       13.02       14.61      0.94 o 
   7   5   0       81.56       82.38      2.65 o 
   8   5   0       16.42       16.28      1.64 o 
   9   5   0       25.91       29.43      2.18 o 
  10   5   0        1.35        1.93      1.11 o 
  -7   6   0        1.37        2.03      0.99 o 
  -6   6   0       69.42       69.14      4.15 o 
  -5   6   0       60.01       40.57     22.08 o 
  -4   6   0       43.06       40.81      1.42 o 
  -3   6   0       77.36       70.85      2.71 o 
  -2   6   0       58.76       57.37      1.60 o 
  -1   6   0       39.38       39.04      0.94 o 
   0   6   0        9.25       10.14      0.94 o 
   1   6   0       11.43       17.78      2.30 o 
   2   6   0        5.48        6.88      0.51 o 
   3   6   0      205.24      201.55      7.32 o 
   4   6   0       11.38       11.41      1.19 o 
   5   6   0       48.33       42.91      1.26 o 
   6   6   0      296.93      286.26     14.48 o 
   7   6   0        0.09        2.45      0.35 o 
   8   6   0       19.26       17.38      1.18 o 
   9   6   0       35.37       34.15      2.30 o 
  -6   7   0        0.03        0.43      0.68 o 
  -5   7   0       19.36       18.09      1.83 o 
  -4   7   0       29.15       30.79      1.23 o 
  -3   7   0      300.23      311.96     11.02 o 
  -2   7   0       93.18       96.51      4.26 o 
  -1   7   0       79.95       79.34      3.43 o 
   0   7   0        3.79        4.66      0.94 o 
   1   7   0        6.62        6.39      0.63 o 
   2   7   0        8.67        8.89      0.76 o 
   3   7   0        3.75        5.03      0.57 o 
   4   7   0      181.06      175.19      7.36 o 
   5   7   0       86.54       79.83      3.98 o 
   6   7   0        6.88        9.88      1.45 o 
   7   7   0       86.76       76.11      3.87 o 
   8   7   0        6.31        9.84      1.50 o 
   9   7   0        1.44        3.19      1.05 o 
  -5   8   0       17.78       18.68      2.50 o 
  -4   8   0        7.94        8.27      1.60 o 
  -3   8   0        0.71        1.75      0.69 o 
  -2   8   0      236.72      249.54     12.08 o 
  -1   8   0        0.19        2.55      0.45 o 
   0   8   0       55.77       55.81      2.70 o 
   1   8   0       90.53       93.55      4.18 o 
   2   8   0       22.53       27.88      1.69 o 
   3   8   0      158.27      158.65      7.33 o 
   4   8   0       27.05       28.48      1.88 o 
   5   8   0       22.20       18.77      1.19 o 
   6   8   0        7.09        7.51      0.87 o 
   7   8   0        3.25        4.69      0.79 o 
   8   8   0       26.68       22.36      2.27 o 
   9   8   0       28.69       26.19      3.24 o 
  -3   9   0        0.24        0.30      0.39 o 
  -2   9   0        1.35        2.22      0.63 o 
  -1   9   0       90.60       88.81      4.50 o 
   0   9   0       36.23       36.73      2.17 o 
   1   9   0        1.02        2.50      1.27 o 
   2   9   0        3.37        3.95      0.67 o 
   3   9   0       48.35       49.45      2.72 o 
   4   9   0      144.07      143.15      7.05 o 
   5   9   0        0.05        0.18      0.32 o 
   6   9   0        5.83        5.64      1.62 o 
   7   9   0        7.46       11.02      1.60 o 
   8   9   0        0.02        1.21      0.80 o 
  -2  10   0       21.81       22.92      2.36 o 
  -1  10   0        0.26        0.50      0.41 o 
   0  10   0       74.71       80.66      4.77 o 
   1  10   0       11.16        9.62      0.87 o 
   2  10   0        0.53        0.56      0.38 o 
   3  10   0        7.56        7.97      1.13 o 
   4  10   0       17.55       17.13      1.83 o 
   5  10   0        7.91        7.24      0.90 o 
   6  10   0        6.27       10.36      1.12 o 
   7  10   0        3.73        3.93      0.91 o 
   1  11   0       21.57       22.66      1.61 o 
   2  11   0        0.21        0.05      0.30 o 
   3  11   0        0.04        0.05      0.40 o 
   4  11   0        3.62        4.90      0.76 o 
   5  11   0        1.19        3.24      0.78 o 
  -4 -11   1        0.13       -0.16      0.37 o 
  -3 -11   1        3.52        3.63      0.84 o 
  -2 -11   1        4.50        5.27      0.74 o 
  -6 -10   1        4.03        5.74      0.85 o 
  -5 -10   1        4.45        3.25      0.71 o 
  -4 -10   1       20.83       23.53      3.86 o 
  -3 -10   1        2.11        2.53      0.50 o 
  -2 -10   1        5.88        5.43      0.69 o 
  -1 -10   1       35.79       29.92      2.06 o 
   0 -10   1        1.85        2.62      0.67 o 
   1 -10   1        9.58       10.54      1.92 o 
  -7  -9   1        3.47        4.52      1.29 o 
  -6  -9   1        7.42        8.74      1.18 o 
  -5  -9   1        8.84        9.39      1.21 o 
  -4  -9   1       18.48       19.41      1.29 o 
  -3  -9   1        7.36        8.53      0.78 o 
  -2  -9   1       22.08       20.13      1.36 o 
  -1  -9   1        0.37        0.44      0.35 o 
   0  -9   1       48.53       44.86      2.88 o 
   1  -9   1        0.97        1.61      0.58 o 
   2  -9   1       81.11       89.60      5.11 o 
   3  -9   1       27.91       30.28      2.09 o 
  -8  -8   1        8.69        8.56      1.56 o 
  -7  -8   1       15.60       15.92      1.22 o 
  -6  -8   1       18.67       18.59      1.27 o 
  -5  -8   1        0.25        0.00      0.28 o 
  -4  -8   1      196.58      193.76      9.50 o 
  -3  -8   1       25.73       30.78      1.94 o 
  -2  -8   1       74.03       69.11      3.33 o 
  -1  -8   1      127.57      122.05      5.96 o 
   0  -8   1        0.21        1.93      1.52 o 
   1  -8   1       61.15       63.46      3.44 o 
   2  -8   1        4.07        5.16      0.73 o 
   3  -8   1       10.25       11.41      1.03 o 
   4  -8   1       47.28       51.09      5.34 o 
  -9  -7   1        0.72        0.53      0.69 o 
  -8  -7   1        2.57        2.23      0.85 o 
  -7  -7   1       10.69       10.34      1.34 o 
  -6  -7   1       23.55       25.05      1.43 o 
  -5  -7   1        0.96        2.05      1.08 o 
  -4  -7   1       27.71       21.58      1.39 o 
  -3  -7   1      445.72      462.07     21.27 o 
  -2  -7   1      171.02      175.04      7.51 o 
  -1  -7   1      125.22      128.35      9.73 o 
   0  -7   1      168.05      155.12      6.31 o 
   1  -7   1        1.92        2.89      0.92 o 
   2  -7   1      153.71      161.29      7.34 o 
   3  -7   1        2.69        2.49      0.31 o 
   4  -7   1        3.10        4.06      0.51 o 
   5  -7   1       23.64       27.15      2.41 o 
  -9  -6   1       44.28       45.77      2.97 o 
  -8  -6   1        5.94        3.75      0.62 o 
  -7  -6   1      152.28      147.51      5.33 o 
  -6  -6   1       17.36       15.27      0.75 o 
  -5  -6   1        5.08        7.89      0.39 o 
  -4  -6   1       81.71       73.50      3.42 o 
  -3  -6   1       43.72       35.27      0.80 o 
  -2  -6   1      295.58      303.75     11.82 o 
  -1  -6   1      350.30      360.74     14.33 o 
   0  -6   1        1.11        0.89      0.28 o 
   1  -6   1       33.54       34.26      1.31 o 
   2  -6   1       76.94       91.33      2.70 o 
   3  -6   1      116.30      115.92      3.70 o 
   4  -6   1        2.66        4.06      0.48 o 
   5  -6   1        6.42        7.22      1.03 o 
   6  -6   1       34.51       38.69      2.48 o 
 -10  -5   1        5.28        5.47      0.80 o 
  -9  -5   1       12.87       15.79      1.38 o 
  -8  -5   1        2.28        2.41      0.50 o 
  -7  -5   1       32.37       27.43      1.12 o 
  -6  -5   1      150.61      134.52      4.12 o 
  -5  -5   1       95.43       87.49      2.42 o 
  -4  -5   1       11.84       10.42      0.70 o 
  -3  -5   1      453.16      474.28     11.52 o 
  -2  -5   1       34.27       34.91      1.26 o 
  -1  -5   1      189.25      218.36     22.07 o 
   0  -5   1        6.47       10.81      0.29 o 
   1  -5   1        5.60        5.84      0.33 o 
   2  -5   1        1.30        2.17      0.45 o 
   3  -5   1       42.29       46.67      1.48 o 
   4  -5   1       11.71       12.41      0.79 o 
   5  -5   1       30.81       33.00      1.20 o 
   6  -5   1        0.21       -0.14      0.30 o 
   7  -5   1       18.02       17.31      1.89 o 
 -10  -4   1        5.35        7.58      1.06 o 
  -9  -4   1       59.93       63.29      3.71 o 
  -8  -4   1        4.95        3.97      0.57 o 
  -7  -4   1       80.41       92.99      4.57 o 
  -6  -4   1      362.31      376.01     11.36 o 
  -5  -4   1        5.14        6.05      0.31 o 
  -4  -4   1       94.32       92.06      2.12 o 
  -3  -4   1      139.22      163.11      3.50 o 
  -2  -4   1       82.69       87.19      2.99 o 
  -1  -4   1      223.17      261.87     12.77 o 
   0  -4   1      152.08      172.46      3.31 o 
   1  -4   1       13.71       13.48      0.60 o 
   2  -4   1        2.54        2.48      0.38 o 
   3  -4   1       31.43       24.44      0.87 o 
   4  -4   1        0.82        1.42      0.19 o 
   5  -4   1        1.70        2.41      0.41 o 
   6  -4   1       11.64       13.62      1.11 o 
   7  -4   1      104.74      108.42      6.57 o 
   8  -4   1        5.36        7.98      1.09 o 
 -10  -3   1        1.37        3.18      0.61 o 
  -9  -3   1        0.01        0.75      0.45 o 
  -8  -3   1        9.68       11.11      1.00 o 
  -7  -3   1       47.77       49.15      3.92 o 
  -6  -3   1      100.17       97.45      2.48 o 
  -5  -3   1       71.46       69.44      1.68 o 
  -4  -3   1        4.15        3.07      0.35 o 
  -3  -3   1      119.76      127.67      4.32 o 
  -2  -3   1      283.54      311.58      5.81 o 
  -1  -3   1       71.86      105.25      8.21 o 
   0  -3   1      237.06      229.90      7.74 o 
   1  -3   1      205.39      232.39     10.89 o 
   2  -3   1      132.96      132.73      5.44 o 
   3  -3   1        0.72        0.93      0.13 o 
   4  -3   1        9.50       12.71      0.59 o 
   5  -3   1       36.60       32.84      0.94 o 
   6  -3   1       34.13       35.05      1.81 o 
   7  -3   1        0.03        1.65      0.75 o 
   8  -3   1       74.28       78.45      4.93 o 
 -10  -2   1       12.92       12.50      2.18 o 
  -9  -2   1       48.13       46.77      2.83 o 
  -8  -2   1        0.33        0.32      0.30 o 
  -7  -2   1       85.80       87.55      4.52 o 
  -6  -2   1       43.36       41.88      1.66 o 
  -5  -2   1        1.04        1.47      0.28 o 
  -4  -2   1      163.80      209.20      4.21 o 
  -3  -2   1        1.65        2.52      0.15 o 
  -2  -2   1      213.44      224.60      3.90 o 
  -1  -2   1      702.54      780.53     13.66 o 
   0  -2   1       54.14       47.07      0.71 o 
   1  -2   1      865.79      722.65     57.31 o 
   2  -2   1      387.36      363.13      9.61 o 
   3  -2   1       10.05        8.95      0.80 o 
   4  -2   1       51.91       41.80      2.69 o 
   5  -2   1      322.35      301.62      7.04 o 
   6  -2   1       82.07       68.39      3.59 o 
   7  -2   1      176.41      174.30      8.51 o 
   8  -2   1        9.50       10.93      1.07 o 
   9  -2   1       12.06       13.01      1.53 o 
 -10  -1   1       31.42       30.68      2.26 o 
  -9  -1   1        0.04        0.61      0.51 o 
  -8  -1   1       21.81       22.70      1.47 o 
  -7  -1   1       30.47       32.96      2.79 o 
  -6  -1   1      220.36      211.26      8.41 o 
  -5  -1   1       13.65       15.57      0.71 o 
  -4  -1   1       37.75       49.67      0.72 o 
  -3  -1   1      171.46      168.73      2.68 o 
  -2  -1   1        1.18        0.63      0.08 o 
  -1  -1   1       27.98       24.26      0.65 o 
   0  -1   1        4.94        2.40      0.09 o 
   1  -1   1       47.78       60.08      3.09 o 
   2  -1   1        0.84        1.03      0.33 o 
   3  -1   1     1778.28     1526.41     35.27 o 
   4  -1   1       42.18       32.87      0.64 o 
   5  -1   1      105.86       97.06      5.39 o 
   6  -1   1      137.69      131.94      5.45 o 
   7  -1   1       11.96       12.04      1.02 o 
   8  -1   1       96.34       92.82      5.59 o 
   9  -1   1        0.13        0.56      1.01 o 
  -9   0   1       18.50       18.29      1.68 o 
  -8   0   1       15.07       17.47      1.47 o 
  -7   0   1        7.86       10.86      0.91 o 
  -6   0   1      414.78      444.73     26.98 o 
  -5   0   1        4.33        3.26      0.61 o 
  -4   0   1      652.52      649.50     22.16 o 
  -3   0   1       13.27       12.91      0.66 o 
  -2   0   1     3189.48     3119.88    106.59 o 
  -1   0   1     1885.85     2145.65     61.55 o 
   1   0   1        0.75        3.61      0.13 o 
   2   0   1     4569.90     3068.15     59.98 o 
   3   0   1      477.15      481.06      9.85 o 
   4   0   1      702.24      708.62     14.86 o 
   5   0   1      264.29      266.10      9.52 o 
   6   0   1       39.60       39.27      1.69 o 
   7   0   1      174.29      174.75      8.38 o 
   8   0   1       30.45       30.56      2.07 o 
   9   0   1       70.96       68.60      5.44 o 
  -9   1   1       12.03       16.21      1.59 o 
  -8   1   1       50.36       52.33      3.25 o 
  -7   1   1       12.10       10.69      0.81 o 
  -6   1   1        6.54        8.96      1.56 o 
  -5   1   1      302.96      272.74     11.50 o 
  -4   1   1       30.70       25.98      1.29 o 
  -3   1   1      797.96      741.93     10.40 o 
  -2   1   1      529.54      515.77      9.09 o 
  -1   1   1     1471.74     1402.49     43.83 o 
   1   1   1        2.40        4.68      0.15 o 
   2   1   1      347.92      347.25      9.12 o 
   3   1   1      675.95      645.71     19.44 o 
   4   1   1       33.61       31.90      0.94 o 
   5   1   1       57.38       57.21      1.04 o 
   6   1   1        1.78        2.44      0.41 o 
   7   1   1        0.14        0.21      0.41 o 
   8   1   1      133.99      131.51      6.58 o 
   9   1   1       14.00       15.16      1.42 o 
  10   1   1       84.49       80.67      4.88 o 
  -9   2   1       83.47       86.81      5.52 o 
  -8   2   1        0.19        1.49      0.76 o 
  -7   2   1      189.83      189.73      9.71 o 
  -6   2   1      169.79      159.12      6.82 o 
  -5   2   1       24.90       26.32      1.70 o 
  -4   2   1      295.48      283.66      8.62 o 
  -3   2   1       47.06       38.39      0.67 o 
  -2   2   1      149.55      140.93      3.04 o 
  -1   2   1      869.30      851.71     33.69 o 
   0   2   1     4539.68     4674.36     67.63 o 
   1   2   1     1333.14     1486.32     27.19 o 
   2   2   1     2781.87     2777.48     56.98 o 
   3   2   1       92.16       95.47      2.20 o 
   4   2   1      111.57       94.45      1.79 o 
   5   2   1       21.93       13.83      0.89 o 
   6   2   1      366.66      356.73     14.03 o 
   7   2   1        0.16        1.46      1.50 o 
   8   2   1       13.72       13.57      1.16 o 
   9   2   1       19.80       20.38      1.42 o 
  10   2   1        4.65        8.93      1.16 o 
  -8   3   1       97.39      104.08      6.31 o 
  -7   3   1       18.54       16.77      1.42 o 
  -6   3   1       89.68       86.05      4.34 o 
  -5   3   1       98.29       91.19      4.29 o 
  -4   3   1      111.38      128.50      2.86 o 
  -3   3   1      194.43      197.25      4.34 o 
  -2   3   1       85.65       81.46      1.49 o 
  -1   3   1       11.98        9.28      0.23 o 
   0   3   1        4.36        1.08      0.05 o 
   1   3   1     1001.97     1185.18     13.21 o 
   2   3   1       99.67      113.63      1.83 o 
   3   3   1       20.50       16.58      1.53 o 
   4   3   1        1.49        1.18      0.23 o 
   5   3   1      134.69      135.75      3.09 o 
   6   3   1      179.80      177.77      4.42 o 
   7   3   1      390.62      382.82     19.00 o 
   8   3   1       77.40       77.24      5.67 o 
   9   3   1        0.54        0.06      0.33 o 
  10   3   1       26.40       25.48      2.29 o 
  -8   4   1        0.61        1.12      1.76 o 
  -7   4   1       66.14       70.99      3.87 o 
  -6   4   1       81.97       83.94      4.34 o 
  -5   4   1        2.76        4.23      1.63 o 
  -4   4   1        0.22        1.30      0.28 o 
  -3   4   1      208.63      204.84      4.96 o 
  -2   4   1      125.25      121.20      3.37 o 
  -1   4   1      238.30      233.89      5.63 o 
   0   4   1       38.12       38.63      0.58 o 
   1   4   1      288.03      295.56      9.56 o 
   2   4   1      201.28      198.42      5.10 o 
   3   4   1        6.99        5.37      0.18 o 
   4   4   1        5.76        1.86      0.20 o 
   5   4   1       15.76        9.83      0.90 o 
   6   4   1       39.81       36.97      1.02 o 
   7   4   1       75.75       68.75      3.16 o 
   8   4   1       10.06        8.42      0.75 o 
   9   4   1        7.15        7.54      0.77 o 
  10   4   1       31.52       29.20      2.03 o 
  -7   5   1        0.01        2.16      1.29 o 
  -6   5   1        0.81        1.36      0.72 o 
  -5   5   1       41.13       41.76      2.15 o 
  -4   5   1        1.10        1.50      0.20 o 
  -3   5   1        2.57        1.64      0.21 o 
  -2   5   1        8.49        8.66      0.31 o 
  -1   5   1        5.78        5.64      0.20 o 
   0   5   1       19.56       18.97      0.69 o 
   1   5   1      167.99      175.90      5.17 o 
   2   5   1      157.09      160.89      4.89 o 
   3   5   1      965.69     1041.35     25.44 o 
   4   5   1       11.90       21.19      1.42 o 
   5   5   1      176.45      181.04      5.02 o 
   6   5   1       40.01       39.56      1.56 o 
   7   5   1       27.92       24.87      0.95 o 
   8   5   1        4.20        4.02      0.57 o 
   9   5   1        6.58        6.53      0.83 o 
  10   5   1        0.17       -0.45      0.45 o 
  -7   6   1       25.46       21.81      4.31 o 
  -6   6   1       16.00       17.86      1.36 o 
  -5   6   1        0.02        0.86      0.73 o 
  -4   6   1       12.28       12.67      0.57 o 
  -3   6   1        5.65        6.93      0.52 o 
  -2   6   1       10.79       12.08      0.79 o 
  -1   6   1       33.22       30.61      1.12 o 
   0   6   1      158.12      152.99      8.23 o 
   1   6   1      325.42      350.44     12.65 o 
   2   6   1      236.88      244.43      8.88 o 
   3   6   1       38.50       34.19      1.91 o 
   4   6   1      111.75      105.82      6.29 o 
   5   6   1       85.07       73.62      5.27 o 
   6   6   1        0.60        0.92      0.21 o 
   7   6   1       23.95       20.45      0.87 o 
   8   6   1       16.93       15.76      1.02 o 
   9   6   1        6.48        5.53      0.72 o 
  -6   7   1        7.54        5.00      1.07 o 
  -5   7   1       34.81       36.62      2.14 o 
  -4   7   1        0.43        2.03      0.38 o 
  -3   7   1       30.27       33.17      1.26 o 
  -2   7   1       18.51       18.29      1.18 o 
  -1   7   1       19.62       17.15      0.92 o 
   0   7   1        3.51        4.38      0.41 o 
   1   7   1       98.07       96.19      5.92 o 
   2   7   1      125.77      123.16      7.54 o 
   3   7   1      244.69      237.21      9.31 o 
   4   7   1       38.01       37.37      1.77 o 
   5   7   1        2.25        5.72      0.66 o 
   6   7   1      141.26      140.80      4.43 o 
   7   7   1        0.52        0.92      0.25 o 
   8   7   1        0.13       -0.16      0.39 o 
   9   7   1        1.59        3.79      1.05 o 
  -5   8   1        0.72        2.05      0.71 o 
  -4   8   1        5.84       10.74      1.76 o 
  -3   8   1      130.03      142.78      7.57 o 
  -2   8   1       13.57       17.18      1.21 o 
  -1   8   1       97.17      102.05      4.65 o 
   0   8   1       45.46       45.11      2.37 o 
   1   8   1       42.43       42.93      2.18 o 
   2   8   1       76.66       67.62      3.10 o 
   3   8   1        5.72        6.08      1.06 o 
   4   8   1        1.67        2.19      0.38 o 
   5   8   1       35.35       40.82      2.42 o 
   6   8   1        8.48        9.96      0.96 o 
   7   8   1       71.45       64.71      3.55 o 
   8   8   1        0.37        0.37      0.60 o 
   9   8   1        0.36        0.89      0.77 o 
  -4   9   1        0.68        3.71      1.27 o 
  -3   9   1        0.79        0.67      0.39 o 
  -2   9   1      172.69      184.55     10.17 o 
  -1   9   1       16.05       17.90      1.41 o 
   0   9   1       17.32       18.53      1.29 o 
   1   9   1       20.97       20.15      1.26 o 
   2   9   1       17.14       15.72      1.26 o 
   3   9   1      126.51      123.16      6.16 o 
   4   9   1       10.60       13.98      1.23 o 
   5   9   1        2.73        4.91      0.58 o 
   6   9   1        9.75       11.96      1.82 o 
   7   9   1        4.27        5.03      1.19 o 
   8   9   1        1.22        1.13      0.77 o 
  -2  10   1        0.01       -0.12      0.43 o 
  -1  10   1       29.33       29.85      2.28 o 
   0  10   1       12.61       14.60      1.39 o 
   1  10   1        0.02        0.29      0.83 o 
   2  10   1       10.86       11.04      1.12 o 
   3  10   1       24.09       23.78      1.66 o 
   4  10   1       91.62       96.90      5.57 o 
   5  10   1        5.89        4.38      0.92 o 
   6  10   1       11.56       12.88      1.29 o 
   7  10   1        9.46       11.74      1.81 o 
   0  11   1        6.03        6.58      1.23 o 
   1  11   1        0.04        0.65      0.44 o 
   2  11   1        5.26        6.44      0.99 o 
   3  11   1        0.51        2.26      0.85 o 
   4  11   1        2.68        2.62      1.26 o 
   5  11   1       15.26       16.23      1.50 o 
  -5 -10   2        4.37        4.52      0.78 o 
  -4 -10   2        1.26        1.51      0.70 o 
  -3 -10   2        0.01        0.21      0.61 o 
  -2 -10   2        3.16        1.86      0.44 o 
  -1 -10   2       12.13       12.26      1.14 o 
   0 -10   2        3.54        4.72      0.71 o 
  -7  -9   2        1.34        1.13      0.43 o 
  -6  -9   2        0.44        1.88      1.49 o 
  -5  -9   2        1.24        1.13      0.42 o 
  -4  -9   2       24.46       21.92      1.48 o 
  -3  -9   2        8.00        6.91      0.81 o 
  -2  -9   2        1.02        0.59      0.39 o 
  -1  -9   2       23.86       20.32      1.49 o 
   0  -9   2       47.95       52.81      3.19 o 
   1  -9   2       28.08       27.44      1.87 o 
   2  -9   2        5.33        6.98      0.93 o 
  -8  -8   2       14.38       13.59      2.09 o 
  -7  -8   2        0.08        0.56      0.35 o 
  -6  -8   2       10.99        9.90      1.16 o 
  -5  -8   2       28.67       25.53      1.66 o 
  -4  -8   2        7.93        9.22      0.93 o 
  -3  -8   2        3.59        3.70      0.59 o 
  -2  -8   2       37.79       36.04      2.36 o 
  -1  -8   2       16.13       14.76      1.11 o 
   0  -8   2       53.28       51.82      4.43 o 
   1  -8   2        6.22        5.68      1.12 o 
   2  -8   2       35.31       36.39      2.19 o 
   3  -8   2       30.59       35.34      2.23 o 
   4  -8   2        1.13        3.19      1.12 o 
  -9  -7   2        0.89        3.13      1.11 o 
  -8  -7   2        3.05        3.28      1.04 o 
  -7  -7   2       10.46        9.56      0.86 o 
  -6  -7   2        7.28        5.65      0.66 o 
  -5  -7   2       33.41       39.28      2.21 o 
  -4  -7   2      580.57      588.60     33.31 o 
  -3  -7   2       17.22       20.70      1.32 o 
  -2  -7   2        0.61        0.73      0.36 o 
  -1  -7   2       26.29       26.36      1.41 o 
   0  -7   2       33.34       33.20      1.71 o 
   1  -7   2       57.50       57.20      2.77 o 
   2  -7   2       19.49       21.34      1.20 o 
   3  -7   2       12.84       13.42      1.05 o 
   4  -7   2      100.69      105.91      5.47 o 
  -9  -6   2        2.44        3.51      0.72 o 
  -8  -6   2       17.19       18.36      1.34 o 
  -7  -6   2        5.04        5.01      0.46 o 
  -6  -6   2        6.79        7.67      0.50 o 
  -5  -6   2       52.69       52.78      1.70 o 
  -4  -6   2       52.61       53.19      1.60 o 
  -3  -6   2      484.48      497.95     13.87 o 
  -2  -6   2      152.09      163.45      5.16 o 
  -1  -6   2       46.50       46.90      1.88 o 
   0  -6   2       98.98       89.57      2.08 o 
   1  -6   2       92.12       90.09      2.54 o 
   2  -6   2      121.89      115.93      3.54 o 
   3  -6   2       56.00       57.18      2.00 o 
   4  -6   2        6.62        5.03      0.62 o 
   5  -6   2       74.69       78.51      4.64 o 
   6  -6   2       75.25       78.55      4.53 o 
  -9  -5   2       20.52       23.31      2.70 o 
  -8  -5   2        0.01        1.45      0.68 o 
  -7  -5   2      113.71      103.33      8.35 o 
  -6  -5   2       26.44       25.82      1.03 o 
  -5  -5   2      164.56      175.32      5.30 o 
  -4  -5   2      171.77      180.26      4.75 o 
  -3  -5   2       73.94       81.03      2.43 o 
  -2  -5   2       45.58       46.59      1.12 o 
  -1  -5   2      295.19      297.38      7.94 o 
   0  -5   2      165.94      170.00      4.79 o 
   1  -5   2       71.94       70.76      2.12 o 
   2  -5   2       99.82       92.41      2.54 o 
   3  -5   2      367.32      357.49     11.85 o 
   4  -5   2        0.13        0.37      0.18 o 
   5  -5   2        2.32        2.01      0.31 o 
   6  -5   2       67.44       76.36      4.40 o 
   7  -5   2       62.04       66.50      4.50 o 
 -10  -4   2       41.57       42.26      3.36 o 
  -9  -4   2        2.31        4.08      0.81 o 
  -8  -4   2       55.73       65.99      4.07 o 
  -7  -4   2       85.70       85.03      6.63 o 
  -6  -4   2        6.58        6.29      0.40 o 
  -5  -4   2       17.83       17.47      0.64 o 
  -4  -4   2        4.08        5.88      0.49 o 
  -3  -4   2      244.56      244.98      5.78 o 
  -2  -4   2      101.98      121.73      2.63 o 
  -1  -4   2       89.67      109.48      3.89 o 
   0  -4   2        0.14        1.11      0.12 o 
   1  -4   2      172.47      191.79      6.00 o 
   2  -4   2       36.48       39.62      1.09 o 
   3  -4   2       14.93       13.62      0.54 o 
   4  -4   2      143.42      131.42      4.62 o 
   5  -4   2      156.31      154.73      4.93 o 
   6  -4   2       34.49       32.89      1.83 o 
   7  -4   2       43.32       44.99      2.83 o 
 -10  -3   2        3.85        5.80      2.29 o 
  -9  -3   2       78.60       81.47      9.03 o 
  -8  -3   2        3.62        5.58      0.67 o 
  -7  -3   2        7.39       11.11      1.15 o 
  -6  -3   2       11.90       12.58      0.58 o 
  -5  -3   2       44.54       46.52      1.24 o 
  -4  -3   2       53.01       57.69      1.91 o 
  -3  -3   2        5.85        5.74      0.26 o 
  -2  -3   2      901.01     1001.82     32.99 o 
  -1  -3   2      483.40      523.12     11.58 o 
   0  -3   2      321.89      361.85     18.31 o 
   1  -3   2       12.79       12.26      1.20 o 
   2  -3   2      433.00      438.98     14.50 o 
   3  -3   2       17.27       19.28      0.76 o 
   4  -3   2       49.56       46.41      2.58 o 
   5  -3   2       16.27       11.99      0.46 o 
   6  -3   2       37.59       36.41      2.58 o 
   7  -3   2       90.01       82.75      5.18 o 
   8  -3   2        0.11        0.19      0.36 o 
 -10  -2   2        0.02        0.31      0.48 o 
  -9  -2   2        0.67        0.46      1.03 o 
  -8  -2   2       28.98       30.65      3.40 o 
  -7  -2   2      137.49      147.04      6.86 o 
  -6  -2   2       91.61       94.89      4.03 o 
  -5  -2   2       88.35       87.51      1.92 o 
  -4  -2   2       18.33       28.95      0.77 o 
  -3  -2   2      188.16      195.73      5.14 o 
  -2  -2   2      286.15      350.19      9.88 o 
  -1  -2   2      615.66      657.03     13.24 o 
   0  -2   2      789.03      791.53     20.45 o 
   1  -2   2      868.14      827.48     27.27 o 
   2  -2   2       17.20       23.65      0.50 o 
   3  -2   2      545.24      356.97     88.81 o 
   4  -2   2        0.37       -0.09      0.11 o 
   5  -2   2       74.21       64.02      1.70 o 
   6  -2   2        1.31       -0.04      0.23 o 
   7  -2   2        9.57        9.31      0.97 o 
   8  -2   2       76.40       76.58      7.95 o 
 -10  -1   2       42.01       43.07      3.41 o 
  -9  -1   2        6.28        7.73      1.01 o 
  -8  -1   2        0.51        0.36      0.84 o 
  -7  -1   2       30.76       34.71      1.89 o 
  -6  -1   2        9.48        8.98      0.66 o 
  -5  -1   2       13.99       12.94      0.28 o 
  -4  -1   2      100.03      127.23      2.48 o 
  -3  -1   2      106.30      126.45      2.40 o 
  -2  -1   2      447.44      505.29     14.60 o 
  -1  -1   2     1384.19     1597.63    109.51 o 
   0  -1   2       55.41       57.20      1.50 o 
   1  -1   2     1634.93     1437.14     33.53 o 
   2  -1   2     3492.80     2990.90     75.85 o 
   3  -1   2       63.86       53.70      1.39 o 
   4  -1   2       46.36       46.78      2.26 o 
   5  -1   2       77.76       88.59      3.36 o 
   6  -1   2        5.63        4.48      0.53 o 
   7  -1   2        0.99        2.30      0.60 o 
   8  -1   2        0.00        0.19      0.38 o 
   9  -1   2       72.52       75.60      8.21 o 
  -9   0   2        0.75        1.54      0.55 o 
  -8   0   2       46.61       47.17      3.01 o 
  -7   0   2      324.23      328.24     16.42 o 
  -6   0   2       78.85       87.83      3.95 o 
  -5   0   2        0.08        0.31      0.20 o 
  -4   0   2       35.17       46.58      2.16 o 
  -3   0   2      772.92      928.83     20.01 o 
  -2   0   2       48.01       42.74      1.91 o 
  -1   0   2       13.77        7.60      0.29 o 
   0   0   2     6268.73     5859.91    238.62 o 
   1   0   2     1357.37     1182.84     23.68 o 
   2   0   2       73.56       70.23      5.91 o 
   3   0   2     2431.66     1871.35     58.85 o 
   4   0   2      301.44      262.09      5.83 o 
   5   0   2        3.35        3.78      0.20 o 
   6   0   2       35.36       33.13      1.49 o 
   7   0   2        0.11        1.44      0.49 o 
   8   0   2       26.91       30.93      1.89 o 
   9   0   2        0.00        0.70      0.47 o 
  -9   1   2        0.34        0.73      0.54 o 
  -8   1   2        4.98        6.69      1.63 o 
  -7   1   2        1.94        2.79      0.52 o 
  -6   1   2      675.27      687.27     33.27 o 
  -5   1   2        0.16        0.18      0.24 o 
  -4   1   2      243.90      232.91      6.87 o 
  -3   1   2     1397.95     1539.12     32.92 o 
  -2   1   2      134.10      147.62      4.07 o 
  -1   1   2     2490.79     2642.21    109.82 o 
   0   1   2     1918.00     2051.55     26.80 o 
   1   1   2     1364.97     1285.86     17.84 o 
   2   1   2      457.92      426.29      8.92 o 
   3   1   2      712.58      685.01     20.74 o 
   4   1   2      491.18      481.88     11.15 o 
   5   1   2      303.47      275.56      7.74 o 
   6   1   2       30.36       26.36      1.08 o 
   7   1   2        0.37        0.79      0.32 o 
   8   1   2       20.19       20.35      1.52 o 
   9   1   2      117.41      129.14      7.47 o 
  -9   2   2       25.42       26.79      2.22 o 
  -8   2   2       40.98       38.73      2.54 o 
  -7   2   2        8.43        8.77      0.89 o 
  -6   2   2       16.50       23.34      3.53 o 
  -5   2   2      593.87      585.22     25.04 o 
  -4   2   2      780.17      756.24     16.54 o 
  -3   2   2       10.23       20.50      1.28 o 
  -2   2   2      768.50      797.53     16.78 o 
  -1   2   2      636.39      743.24     14.44 o 
   0   2   2     6616.28     6836.95    187.58 o 
   1   2   2      481.23      550.10     12.03 o 
   2   2   2      286.41      309.83      9.42 o 
   3   2   2      531.84      462.34     17.55 o 
   4   2   2       96.59       91.30      1.88 o 
   5   2   2      127.91      110.68      3.21 o 
   6   2   2       19.57       17.62      0.51 o 
   7   2   2       20.89       17.79      0.91 o 
   8   2   2        0.32        3.18      1.61 o 
   9   2   2       21.05       26.86      2.05 o 
  10   2   2       26.80       27.38      2.23 o 
  -8   3   2        3.05        4.30      0.75 o 
  -7   3   2       38.39       36.98      2.37 o 
  -6   3   2      275.44      292.42     14.41 o 
  -5   3   2        1.85        8.50      0.70 o 
  -4   3   2      901.99      896.97     24.16 o 
  -3   3   2      530.95      518.28     17.43 o 
  -2   3   2      261.64      287.31      7.31 o 
  -1   3   2      197.24      234.80      7.17 o 
   0   3   2      544.24      560.66     10.29 o 
   1   3   2     1510.15     1654.70     35.26 o 
   2   3   2        0.72        1.13      0.22 o 
   3   3   2     1281.37     1356.33     33.77 o 
   4   3   2     1116.16     1151.44     33.65 o 
   5   3   2      108.17      102.57      5.92 o 
   6   3   2      340.45      306.81      8.33 o 
   7   3   2       20.75       17.62      0.99 o 
   8   3   2        3.49        5.35      0.62 o 
   9   3   2       15.14       14.06      1.16 o 
  10   3   2       47.01       51.64      3.63 o 
  -8   4   2       12.98       13.18      1.31 o 
  -7   4   2       24.05       24.58      1.89 o 
  -6   4   2        4.96        4.73      0.65 o 
  -5   4   2      486.18      498.25     23.81 o 
  -4   4   2      140.59      132.62      5.19 o 
  -3   4   2      510.94      513.60     13.77 o 
  -2   4   2       15.61       14.83      0.83 o 
  -1   4   2       23.92       21.51      0.70 o 
   0   4   2       18.38       12.83      0.39 o 
   1   4   2       12.94       22.03      0.83 o 
   2   4   2      607.93      625.20     13.13 o 
   3   4   2        1.50        1.00      0.17 o 
   4   4   2       40.19       43.55      1.76 o 
   5   4   2       76.13       68.30      1.81 o 
   6   4   2      607.33      582.43     24.65 o 
   7   4   2        4.38        5.01      0.32 o 
   8   4   2        0.95        1.03      0.49 o 
   9   4   2        5.10        4.69      1.01 o 
  10   4   2        0.06       -0.17      0.42 o 
  -7   5   2        3.17        4.32      0.77 o 
  -6   5   2       38.85       38.83      2.23 o 
  -5   5   2       41.27       45.98      2.33 o 
  -4   5   2      329.42      311.20     13.32 o 
  -3   5   2      272.86      277.19     10.47 o 
  -2   5   2       71.35       66.91      2.23 o 
  -1   5   2        2.76        0.99      0.11 o 
   0   5   2        0.34        0.63      0.10 o 
   1   5   2      391.95      388.90     10.12 o 
   2   5   2       64.01       80.92      1.38 o 
   3   5   2     1197.99     1373.58     38.50 o 
   4   5   2       79.40       84.20      2.10 o 
   5   5   2      132.78      136.49      4.25 o 
   6   5   2        2.16        3.69      0.34 o 
   7   5   2      243.17      239.63      7.84 o 
   8   5   2       33.98       33.98      1.97 o 
   9   5   2       17.90       16.16      1.20 o 
  10   5   2       30.65       32.87      2.59 o 
  -7   6   2        1.13        1.38      0.81 o 
  -6   6   2        1.24        4.02      1.53 o 
  -5   6   2       47.54       48.91      3.38 o 
  -4   6   2        0.39        1.15      0.23 o 
  -3   6   2      237.97      226.57      7.23 o 
  -2   6   2      156.57      162.28      4.46 o 
  -1   6   2        3.93        3.76      0.23 o 
   0   6   2      101.15       95.57      6.56 o 
   1   6   2       38.82       40.81      1.64 o 
   2   6   2       14.80       12.91      0.67 o 
   3   6   2       30.07       34.91      1.41 o 
   4   6   2       26.34       32.71      1.82 o 
   5   6   2        0.92        1.54      0.57 o 
   6   6   2      139.70      120.62      3.67 o 
   7   6   2       16.91       15.59      0.75 o 
   8   6   2        0.81        0.79      0.36 o 
   9   6   2        9.55        5.84      0.70 o 
  -6   7   2        9.21        8.07      1.60 o 
  -5   7   2       11.38       11.11      1.08 o 
  -4   7   2       80.79       78.76      2.81 o 
  -3   7   2       62.70       64.59      2.12 o 
  -2   7   2      115.84      108.69      3.11 o 
  -1   7   2       43.57       37.51      1.70 o 
   0   7   2       78.58       77.04      4.69 o 
   1   7   2        3.61        5.64      0.49 o 
   2   7   2       22.02       21.64      1.09 o 
   3   7   2       15.94       12.62      1.42 o 
   4   7   2       73.42       81.24      3.50 o 
   5   7   2       54.40       49.32      2.33 o 
   6   7   2        0.57        0.24      0.19 o 
   7   7   2       55.75       48.16      2.84 o 
   8   7   2       14.18       12.88      0.93 o 
   9   7   2       19.01       16.00      2.02 o 
  -5   8   2        0.73        1.49      0.81 o 
  -4   8   2        0.24        0.63      0.57 o 
  -3   8   2       95.95      106.72      5.23 o 
  -2   8   2       49.18       51.43      2.78 o 
  -1   8   2       12.99       13.56      1.93 o 
   0   8   2        0.03        0.33      0.32 o 
   1   8   2      288.49      308.22     14.56 o 
   2   8   2      180.79      171.40      8.66 o 
   3   8   2        9.33       12.39      0.92 o 
   4   8   2        4.44        5.25      0.62 o 
   5   8   2        2.63        4.07      0.52 o 
   6   8   2       20.44       19.15      1.24 o 
   7   8   2        0.70        1.15      0.40 o 
   8   8   2        3.17        3.32      0.92 o 
   9   8   2       23.66       23.79      2.83 o 
  -4   9   2        0.00       -0.44      0.63 o 
  -3   9   2       54.91       55.86      3.40 o 
  -2   9   2       42.04       41.59      2.73 o 
  -1   9   2       41.27       39.25      2.31 o 
   0   9   2        6.66        6.12      0.77 o 
   1   9   2        4.50        4.37      0.58 o 
   2   9   2       49.97       49.46      2.72 o 
   3   9   2       23.69       21.34      1.56 o 
   4   9   2        7.14        6.04      0.73 o 
   5   9   2        5.74        6.65      0.67 o 
   6   9   2        7.41        9.10      1.25 o 
   7   9   2       44.98       47.96      2.81 o 
   8   9   2        0.04        0.61      0.69 o 
  -2  10   2       44.79       47.73      3.27 o 
  -1  10   2        0.55        1.15      0.53 o 
   0  10   2       38.91       40.83      3.32 o 
   1  10   2       53.21       51.17      4.87 o 
   2  10   2       24.43       24.96      1.85 o 
   3  10   2       29.23       36.85      2.36 o 
   4  10   2        2.27        1.74      0.54 o 
   5  10   2        0.15        0.27      0.50 o 
   6  10   2        0.22        0.76      0.43 o 
   7  10   2        0.67        2.29      0.79 o 
  -1  11   2       14.13       13.38      1.71 o 
   0  11   2        0.26        0.28      0.45 o 
   1  11   2        6.39        6.11      0.84 o 
   2  11   2        7.97        9.34      1.21 o 
   3  11   2       43.27       49.80      3.66 o 
   4  11   2       80.46       78.83      4.90 o 
   5  11   2        5.54       11.41      2.09 o 
   6  11   2        1.00        1.06      0.56 o 
  -4 -10   3       16.09       17.97      2.24 o 
  -3 -10   3        2.79        5.26      0.81 o 
  -2 -10   3        3.87        3.88      0.61 o 
  -1 -10   3       14.29       12.33      1.25 o 
  -6  -9   3        8.51        7.79      0.87 o 
  -5  -9   3       12.98       11.64      0.98 o 
  -4  -9   3        4.00        6.14      0.75 o 
  -3  -9   3       16.44       17.95      1.34 o 
  -2  -9   3        6.21        4.76      0.63 o 
  -1  -9   3        4.83        4.66      1.71 o 
   0  -9   3       12.73       12.58      1.02 o 
   1  -9   3       19.86       18.52      1.40 o 
   2  -9   3       26.05       31.73      2.18 o 
  -7  -8   3        3.10        4.42      0.65 o 
  -6  -8   3        3.76        4.35      0.79 o 
  -5  -8   3        4.18        3.21      1.00 o 
  -4  -8   3       20.93       22.43      1.57 o 
  -3  -8   3        1.17        0.45      0.36 o 
  -2  -8   3       13.67       16.69      3.83 o 
  -1  -8   3      166.48      144.29      7.09 o 
   0  -8   3        3.53        3.32      0.57 o 
   1  -8   3       11.43       11.34      1.01 o 
   2  -8   3       14.88       16.22      1.33 o 
   3  -8   3        5.57        6.16      1.43 o 
  -8  -7   3       16.15       17.26      1.95 o 
  -7  -7   3        0.47        1.33      0.42 o 
  -6  -7   3       17.43       19.35      1.31 o 
  -5  -7   3       15.88       15.04      1.16 o 
  -4  -7   3        0.20        0.05      0.32 o 
  -3  -7   3        9.07       11.90      0.94 o 
  -2  -7   3      110.73       97.00      9.07 o 
  -1  -7   3        0.00        1.08      0.33 o 
   0  -7   3      210.88      200.22     16.46 o 
   1  -7   3       46.23       43.94      3.52 o 
   2  -7   3       34.61       32.63      3.80 o 
   3  -7   3       38.40       39.60      2.15 o 
   4  -7   3        2.64        2.91      0.54 o 
   5  -7   3       29.74       32.31      3.80 o 
  -9  -6   3       34.79       38.70      3.72 o 
  -8  -6   3       11.99       10.38      1.12 o 
  -7  -6   3       16.22       18.17      0.92 o 
  -6  -6   3       50.17       48.86      1.81 o 
  -5  -6   3       53.98       45.42      1.67 o 
  -4  -6   3      246.55      249.60      7.87 o 
  -3  -6   3        0.04        2.26      0.44 o 
  -2  -6   3       53.69       53.53      2.52 o 
  -1  -6   3      162.03      164.31      6.06 o 
   0  -6   3       18.21       16.39      0.59 o 
   1  -6   3        7.41        6.29      0.47 o 
   2  -6   3       34.31       36.95      1.37 o 
   3  -6   3        0.76        0.99      0.31 o 
   4  -6   3       60.26       56.43      2.14 o 
   5  -6   3        3.29        5.19      1.29 o 
   6  -6   3       56.81       59.56      5.93 o 
  -9  -5   3        1.54        3.52      0.81 o 
  -8  -5   3       18.50       20.58      1.51 o 
  -7  -5   3        6.95        6.78      0.70 o 
  -6  -5   3        6.64       10.18      0.62 o 
  -5  -5   3      120.39      118.12      3.66 o 
  -4  -5   3      318.79      312.45      9.62 o 
  -3  -5   3      507.94      533.45     16.21 o 
  -2  -5   3      129.82      127.40      4.91 o 
  -1  -5   3      144.10      144.85      3.86 o 
   0  -5   3      186.91      163.51      4.28 o 
   1  -5   3       23.16       28.74      1.41 o 
   2  -5   3      175.05      173.35      7.03 o 
   3  -5   3       12.42       13.02      0.66 o 
   4  -5   3       18.15       17.32      0.82 o 
   5  -5   3       32.45       31.94      1.32 o 
   6  -5   3        8.18       12.75      1.24 o 
  -9  -4   3       23.38       25.47      2.20 o 
  -8  -4   3       40.07       37.40      2.43 o 
  -7  -4   3       84.06       90.65      6.46 o 
  -6  -4   3      120.66      140.52      6.12 o 
  -5  -4   3       13.50       13.48      0.62 o 
  -4  -4   3       15.48       16.45      0.63 o 
  -3  -4   3       26.10       27.57      0.87 o 
  -2  -4   3       82.16       80.77      2.00 o 
  -1  -4   3      129.75      121.64      6.38 o 
   0  -4   3        2.86        3.78      0.24 o 
   1  -4   3      102.90      102.87      2.80 o 
   2  -4   3      100.23       96.73      4.80 o 
   3  -4   3      410.06      406.99     13.38 o 
   4  -4   3       10.96       11.18      0.72 o 
   5  -4   3        0.90        6.19      3.57 o 
   6  -4   3       21.71       21.42      1.42 o 
   7  -4   3       22.08       20.30      1.72 o 
  -9  -3   3        0.03        0.19      0.46 o 
  -8  -3   3       12.73       17.59      2.29 o 
  -7  -3   3      115.35      107.12      5.21 o 
  -6  -3   3      330.06      330.52     10.36 o 
  -5  -3   3      232.90      258.13     10.34 o 
  -4  -3   3        5.60        5.28      0.29 o 
  -3  -3   3      222.44      233.44     11.53 o 
  -2  -3   3        0.05        1.21      0.35 o 
  -1  -3   3      510.55      561.15     16.06 o 
   0  -3   3      281.81      235.24     12.94 o 
   1  -3   3        1.65        5.32      0.55 o 
   2  -3   3      148.49      148.54      3.87 o 
   3  -3   3      331.83      324.42     12.00 o 
   4  -3   3        8.57       12.87      0.58 o 
   5  -3   3       38.18       36.28      1.19 o 
   6  -3   3       52.94       57.70      3.17 o 
   7  -3   3        5.89        5.48      0.79 o 
   8  -3   3       54.15       62.64      4.22 o 
  -9  -2   3       51.39       53.04      3.39 o 
  -8  -2   3       11.33       11.59      1.05 o 
  -7  -2   3       43.07       47.63      3.36 o 
  -6  -2   3      111.09       97.88      4.58 o 
  -5  -2   3       48.84       53.29      1.46 o 
  -4  -2   3        0.14        2.11      0.16 o 
  -3  -2   3      131.20      172.54      5.69 o 
  -2  -2   3      130.55      137.49      2.90 o 
  -1  -2   3      326.32      345.70      9.78 o 
   0  -2   3      932.14     1034.17     25.38 o 
   1  -2   3      119.90       87.63      2.34 o 
   2  -2   3       21.88       20.82      0.74 o 
   3  -2   3        4.00        2.02      0.47 o 
   4  -2   3       26.84       24.89      0.97 o 
   5  -2   3      130.44      143.53      4.37 o 
   6  -2   3        0.62        1.37      0.44 o 
   7  -2   3      135.68      137.59      7.94 o 
   8  -2   3       11.69       13.15      1.27 o 
  -9  -1   3        0.08        0.07      0.36 o 
  -8  -1   3       22.99       22.73      1.47 o 
  -7  -1   3        1.27        2.96      0.49 o 
  -6  -1   3      215.18      204.74      9.02 o 
  -5  -1   3      204.76      217.31      5.31 o 
  -4  -1   3        1.89        6.02      0.25 o 
  -3  -1   3      904.58     1057.56     28.70 o 
  -2  -1   3       91.62       85.26      3.56 o 
  -1  -1   3       37.21       37.85      1.02 o 
   0  -1   3     1482.17     1434.33     29.50 o 
   1  -1   3       41.18       37.72      0.62 o 
   2  -1   3        1.15        1.34      0.43 o 
   3  -1   3      437.60      401.97      9.84 o 
   4  -1   3      451.28      452.21     17.30 o 
   5  -1   3        3.70        2.43      0.25 o 
   6  -1   3       50.74       57.68      3.99 o 
   7  -1   3       17.34       16.32      1.08 o 
   8  -1   3       41.13       39.51      4.96 o 
   9  -1   3       24.24       25.41      2.08 o 
  -9   0   3       26.50       25.29      2.02 o 
  -8   0   3        6.46        6.63      1.10 o 
  -7   0   3       10.45       10.86      1.05 o 
  -6   0   3       12.18       14.30      0.98 o 
  -5   0   3        2.97        4.50      0.19 o 
  -4   0   3        0.38        2.41      0.20 o 
  -3   0   3        0.58        0.50      0.21 o 
  -2   0   3      329.06      323.47     15.13 o 
  -1   0   3        7.64        8.62      0.48 o 
   0   0   3      119.74      100.90      2.74 o 
   1   0   3      169.71      167.58      4.87 o 
   2   0   3      284.88      254.13     11.01 o 
   3   0   3       27.50       21.39      0.64 o 
   4   0   3        8.56        7.89      0.45 o 
   5   0   3      248.89      234.94      8.13 o 
   6   0   3        9.94        7.42      0.73 o 
   7   0   3       43.06       48.15      3.10 o 
   8   0   3       21.04       20.20      2.65 o 
   9   0   3        8.06       10.64      1.04 o 
  -9   1   3        1.91        3.57      0.70 o 
  -8   1   3       21.00       25.16      1.99 o 
  -7   1   3       37.47       41.31      2.53 o 
  -6   1   3      221.12      230.03     11.98 o 
  -5   1   3      299.06      311.84     15.51 o 
  -4   1   3        0.20        0.07      0.08 o 
  -3   1   3       80.99       61.33      2.61 o 
  -2   1   3      197.62      189.73     15.15 o 
  -1   1   3     1517.86     1683.69     34.95 o 
   0   1   3        6.13        2.83      0.14 o 
   1   1   3     2636.36     2411.62     45.86 o 
   2   1   3      369.39      387.39      9.19 o 
   3   1   3     1436.11     1313.43     33.64 o 
   4   1   3       92.78       75.74      2.30 o 
   5   1   3        0.91        3.11      0.22 o 
   6   1   3       66.04       59.38      1.58 o 
   7   1   3        1.72        3.16      0.45 o 
   8   1   3      143.74      138.17      8.53 o 
   9   1   3        7.43        7.64      0.83 o 
  -9   2   3       14.72       16.09      1.58 o 
  -8   2   3        0.23        1.75      0.85 o 
  -7   2   3       12.37       10.59      0.97 o 
  -6   2   3      307.74      309.96     17.39 o 
  -5   2   3        0.55        0.57      0.33 o 
  -4   2   3       42.99       34.94      2.04 o 
  -3   2   3        7.15        6.89      0.50 o 
  -2   2   3        4.81        7.86      0.60 o 
  -1   2   3       20.21       18.43      1.46 o 
   0   2   3      120.32      110.82      3.83 o 
   1   2   3      252.07      306.56      5.52 o 
   2   2   3      275.88      257.19      7.45 o 
   3   2   3       76.24       75.93      1.51 o 
   4   2   3      241.42      247.56     10.35 o 
   5   2   3      114.33      106.30      3.48 o 
   6   2   3       59.37       54.87      1.45 o 
   7   2   3      198.22      179.31      7.70 o 
   8   2   3       11.22       10.97      0.95 o 
   9   2   3      115.45      120.85      7.37 o 
  -8   3   3       49.03       56.69      4.01 o 
  -7   3   3        2.50        4.31      1.58 o 
  -6   3   3        0.06        0.68      0.42 o 
  -5   3   3      152.00      152.14      6.60 o 
  -4   3   3      297.50      309.15      8.99 o 
  -3   3   3        0.08        2.79      0.24 o 
  -2   3   3      553.19      560.52     15.65 o 
  -1   3   3      972.29     1146.75     28.97 o 
   0   3   3     1575.09     1560.60    116.09 o 
   1   3   3       20.04       30.41      0.74 o 
   2   3   3      122.17      129.07      4.38 o 
   3   3   3      491.44      502.80     12.48 o 
   4   3   3       43.01       38.49      1.04 o 
   5   3   3      105.20       96.24      3.27 o 
   6   3   3       65.69       57.84      1.68 o 
   7   3   3        4.49        4.91      0.96 o 
   8   3   3      208.19      191.97      9.32 o 
   9   3   3       48.44       44.83      2.68 o 
  10   3   3       43.72       41.21      2.78 o 
  -8   4   3        2.58        2.95      0.68 o 
  -7   4   3       36.37       40.81      2.61 o 
  -6   4   3       10.95        9.34      0.95 o 
  -5   4   3       16.78       17.64      1.10 o 
  -4   4   3        1.05        1.40      0.43 o 
  -3   4   3       66.73       61.06      1.57 o 
  -2   4   3        0.02        0.44      0.41 o 
  -1   4   3        8.50        8.29      0.98 o 
   0   4   3      344.39      366.65     15.34 o 
   1   4   3      595.28      587.82     12.92 o 
   2   4   3      385.29      366.84      9.27 o 
   3   4   3       20.40       27.73      1.19 o 
   4   4   3      764.20      791.99     23.18 o 
   5   4   3      145.81      136.78      3.89 o 
   6   4   3      341.80      344.61     28.67 o 
   7   4   3        0.63        1.59      0.36 o 
   8   4   3       21.30       18.58      1.20 o 
   9   4   3        0.46        0.92      0.54 o 
  10   4   3        9.81        9.98      1.09 o 
  -7   5   3        5.19        6.00      0.79 o 
  -6   5   3        6.93        7.39      0.74 o 
  -5   5   3       55.88       53.47      2.52 o 
  -4   5   3      136.97      134.98      4.21 o 
  -3   5   3      145.65      138.57      3.85 o 
  -2   5   3      120.17      104.00      3.95 o 
  -1   5   3        8.30        8.32      0.29 o 
   0   5   3       50.63       44.77      1.42 o 
   1   5   3        2.23        4.55      0.42 o 
   2   5   3      115.67      143.05      4.51 o 
   3   5   3      812.45      862.63     33.68 o 
   4   5   3      123.04      121.89      3.98 o 
   5   5   3      137.84      141.76      4.00 o 
   6   5   3      290.53      286.10     13.76 o 
   7   5   3       96.62       85.04      4.80 o 
   8   5   3       10.47        9.90      0.84 o 
   9   5   3        9.78        8.98      0.82 o 
  -7   6   3        2.53        4.01      0.76 o 
  -6   6   3       29.43       27.39      1.95 o 
  -5   6   3        0.23        1.28      0.43 o 
  -4   6   3        5.15        5.13      0.35 o 
  -3   6   3      101.84      100.14      3.09 o 
  -2   6   3       94.97      101.28      2.73 o 
  -1   6   3      186.95      181.21      4.53 o 
   0   6   3       42.22       41.54      1.11 o 
   1   6   3      183.14      191.52      6.00 o 
   2   6   3      195.68      201.37      4.21 o 
   3   6   3       38.97       49.80      1.20 o 
   4   6   3       78.05       72.06      1.82 o 
   5   6   3       46.32       40.38      1.21 o 
   6   6   3       13.50       13.11      0.68 o 
   7   6   3       19.12       16.90      0.83 o 
   8   6   3       21.17       20.93      1.30 o 
   9   6   3        0.94        1.63      0.49 o 
  -6   7   3        0.82        2.55      0.80 o 
  -5   7   3       55.18       40.10     15.81 o 
  -4   7   3        1.81        2.19      0.32 o 
  -3   7   3       10.70        9.28      0.68 o 
  -2   7   3      137.02      137.72      4.27 o 
  -1   7   3       31.82       28.32      1.84 o 
   0   7   3      105.01      106.80      4.35 o 
   1   7   3       33.35       29.57      1.42 o 
   2   7   3       22.85       24.36      1.24 o 
   3   7   3      270.02      288.00     15.41 o 
   4   7   3        0.97        1.56      0.36 o 
   5   7   3        1.29        2.94      0.44 o 
   6   7   3       27.71       30.80      1.12 o 
   7   7   3        1.45        2.15      0.32 o 
   8   7   3        0.01        0.16      0.29 o 
   9   7   3        3.64        4.06      1.00 o 
  -5   8   3        0.00       -0.31      0.51 o 
  -4   8   3        9.85        8.65      1.55 o 
  -3   8   3       23.09       22.78      1.37 o 
  -2   8   3        0.14       -0.06      0.29 o 
  -1   8   3       86.00       84.78      3.81 o 
   0   8   3      181.48      181.92      7.98 o 
   1   8   3       33.87       40.20      2.26 o 
   2   8   3        3.30        2.97      0.41 o 
   3   8   3       15.07       14.19      0.91 o 
   4   8   3        3.22        5.29      0.60 o 
   5   8   3       12.96       12.47      0.86 o 
   6   8   3        0.29        0.48      0.34 o 
   7   8   3        9.32       10.62      0.96 o 
   8   8   3        1.76        1.40      0.72 o 
   9   8   3        0.01        0.68      0.55 o 
  -4   9   3        7.13        7.59      1.68 o 
  -3   9   3       11.62        9.60      0.90 o 
  -2   9   3       45.38       42.89      2.46 o 
  -1   9   3       17.99       16.54      1.26 o 
   0   9   3        0.16       -0.31      0.35 o 
   1   9   3       38.39       34.36      2.61 o 
   2   9   3        2.69        2.64      0.52 o 
   3   9   3       12.62       12.89      0.95 o 
   4   9   3        7.27        5.72      0.63 o 
   5   9   3        0.22        1.76      0.48 o 
   6   9   3       44.84       45.29      2.66 o 
   7   9   3        4.20        5.19      1.45 o 
   8   9   3        1.16        0.95      0.56 o 
  -3  10   3       40.15       41.68      4.82 o 
  -2  10   3       13.41       13.93      1.25 o 
  -1  10   3       28.41       26.65      2.25 o 
   0  10   3       15.80       17.33      1.44 o 
   1  10   3        2.22        1.77      0.46 o 
   2  10   3        3.44        6.71      1.25 o 
   3  10   3        0.23        0.31      0.64 o 
   4  10   3        0.12        0.12      0.36 o 
   5  10   3        0.01        0.50      0.37 o 
   6  10   3        0.01        0.14      0.53 o 
   7  10   3       43.27       39.43      2.38 o 
  -1  11   3        0.96        2.48      0.60 o 
   0  11   3        3.71        3.75      0.75 o 
   1  11   3       12.74       13.77      1.26 o 
   2  11   3        0.38        0.00      0.70 o 
   3  11   3       39.77       42.42      4.24 o 
   4  11   3        5.81        4.71      0.70 o 
   5  11   3        0.07        0.82      0.52 o 
   6  11   3        1.88        2.29      0.66 o 
  -5  -9   4        1.17        0.93      0.43 o 
  -4  -9   4       26.11       23.09      1.69 o 
  -3  -9   4        1.23        0.87      0.41 o 
  -2  -9   4        0.00        0.22      0.45 o 
  -1  -9   4        9.91        8.01      0.96 o 
   0  -9   4        4.10        6.13      0.77 o 
   1  -9   4        4.67        4.20      0.80 o 
  -7  -8   4        2.47        2.44      0.95 o 
  -6  -8   4       20.22       20.61      1.34 o 
  -5  -8   4        2.97        3.07      0.62 o 
  -4  -8   4       12.45       12.65      1.50 o 
  -3  -8   4       33.83       32.53      1.79 o 
  -2  -8   4       39.17       36.99      6.72 o 
  -1  -8   4        0.01        0.16      0.31 o 
   0  -8   4        0.02        1.56      0.80 o 
   1  -8   4        9.92        7.81      0.94 o 
   2  -8   4        0.64        0.86      0.35 o 
   3  -8   4        1.87        3.24      0.79 o 
  -8  -7   4        1.47        3.42      1.05 o 
  -7  -7   4        0.68        0.65      0.39 o 
  -6  -7   4        8.04        7.93      0.74 o 
  -5  -7   4        0.32        0.67      0.33 o 
  -4  -7   4       79.23       75.63      3.60 o 
  -3  -7   4       10.55        9.13      0.74 o 
  -2  -7   4        0.63        0.25      0.32 o 
  -1  -7   4      113.71      105.48      9.26 o 
   0  -7   4       10.32       12.70      0.98 o 
   1  -7   4        0.09       -0.15      0.59 o 
   2  -7   4       32.40       35.30      2.61 o 
   3  -7   4        2.45        2.98      0.52 o 
   4  -7   4       21.56       21.36      2.25 o 
  -8  -6   4        5.36        4.51      1.16 o 
  -7  -6   4        1.03        0.93      0.55 o 
  -6  -6   4        2.42        4.43      0.55 o 
  -5  -6   4        1.46        1.71      0.28 o 
  -4  -6   4       37.89       37.00      1.27 o 
  -3  -6   4        4.65        5.96      0.39 o 
  -2  -6   4       91.97       99.06      2.90 o 
  -1  -6   4      142.24      145.00      5.23 o 
   0  -6   4      128.20      128.76      5.02 o 
   1  -6   4      129.74      132.76      6.89 o 
   2  -6   4        1.67        1.56      0.31 o 
   3  -6   4        1.73        4.08      0.53 o 
   4  -6   4        0.15       -0.30      0.30 o 
   5  -6   4       89.35       89.62      7.62 o 
  -9  -5   4       33.48       37.18      2.83 o 
  -8  -5   4       19.97       16.77      1.22 o 
  -7  -5   4        9.46       11.93      0.71 o 
  -6  -5   4       44.02       42.76      1.63 o 
  -5  -5   4        6.94        5.28      0.43 o 
  -4  -5   4      186.03      195.55      7.22 o 
  -3  -5   4       22.44       22.13      1.30 o 
  -2  -5   4        4.95        5.23      1.12 o 
  -1  -5   4      164.44      180.53     10.66 o 
   0  -5   4      156.88      143.10      3.99 o 
   1  -5   4      109.15       97.19      2.96 o 
   2  -5   4      160.50      158.30      7.11 o 
   3  -5   4       16.26       21.99      0.98 o 
   4  -5   4       31.29       30.94      1.68 o 
   5  -5   4       21.06       25.74      1.73 o 
   6  -5   4      123.56      136.61      8.22 o 
  -9  -4   4        1.48        4.50      0.90 o 
  -8  -4   4       31.90       36.31      2.42 o 
  -7  -4   4       19.83       22.72      1.50 o 
  -6  -4   4       39.52       37.40      1.49 o 
  -5  -4   4       12.11       13.54      0.90 o 
  -4  -4   4      161.81      156.35      4.80 o 
  -3  -4   4      252.10      249.57     10.92 o 
  -2  -4   4       63.04       68.92      4.59 o 
  -1  -4   4       29.58       32.66      0.94 o 
   0  -4   4      380.78      355.51     11.41 o 
   1  -4   4      140.84      141.92      3.96 o 
   2  -4   4      138.94      128.34      9.06 o 
   3  -4   4        2.31        2.53      0.28 o 
   4  -4   4       12.24       17.29      1.34 o 
   5  -4   4       72.36       73.77      2.84 o 
   6  -4   4       61.11       68.30      4.22 o 
   7  -4   4       47.09       52.99      3.54 o 
  -9  -3   4       51.00       52.22      4.01 o 
  -8  -3   4        4.72        3.43      0.63 o 
  -7  -3   4       52.96       50.68      2.64 o 
  -6  -3   4       11.14       14.25      1.39 o 
  -5  -3   4       67.89       73.32      2.41 o 
  -4  -3   4        1.17        2.16      0.46 o 
  -3  -3   4       90.21       88.13      2.33 o 
  -2  -3   4      175.80      182.14      8.72 o 
  -1  -3   4      311.07      300.89     16.26 o 
   0  -3   4        0.01        1.36      0.27 o 
   1  -3   4      811.48      799.82     30.86 o 
   2  -3   4     1370.89     1159.16    101.68 o 
   3  -3   4      115.73       99.12      2.88 o 
   4  -3   4       19.99       21.63      0.90 o 
   5  -3   4       11.02       12.93      0.65 o 
   6  -3   4       16.90       18.84      1.38 o 
   7  -3   4       21.96       24.57      2.57 o 
  -9  -2   4       17.44       20.74      2.40 o 
  -8  -2   4       27.79       29.35      2.11 o 
  -7  -2   4      111.62      106.51      7.07 o 
  -6  -2   4        0.30        2.80      0.98 o 
  -5  -2   4        6.11        6.38      0.51 o 
  -4  -2   4       24.54       27.26      0.83 o 
  -3  -2   4      169.45      170.60      4.37 o 
  -2  -2   4       29.95       29.31      2.41 o 
  -1  -2   4      654.96      741.24     19.16 o 
   0  -2   4      124.62      113.61      2.24 o 
   1  -2   4      218.75      225.50      5.21 o 
   2  -2   4      147.71      150.16      6.77 o 
   3  -2   4      814.49      776.06     24.63 o 
   4  -2   4        8.64        6.15      0.38 o 
   5  -2   4       41.85       41.06      2.07 o 
   6  -2   4        9.53       11.60      1.59 o 
   7  -2   4        4.29        5.31      0.75 o 
   8  -2   4       28.98       32.52      3.05 o 
  -9  -1   4       16.73       18.00      1.78 o 
  -8  -1   4        2.04        3.49      0.62 o 
  -7  -1   4       60.30       60.52      5.03 o 
  -6  -1   4      208.68      205.20      9.26 o 
  -5  -1   4        0.16        0.98      0.41 o 
  -4  -1   4      184.60      176.46      4.68 o 
  -3  -1   4      135.21      155.05      6.32 o 
  -2  -1   4       94.19       92.00      5.57 o 
  -1  -1   4      357.44      385.09     12.60 o 
   0  -1   4      376.51      421.48      8.37 o 
   1  -1   4      842.32      847.86     19.24 o 
   2  -1   4     1653.29     1436.06     43.59 o 
   3  -1   4       22.08       20.40      0.57 o 
   4  -1   4       47.24       45.43      1.28 o 
   5  -1   4       78.92       85.52      3.39 o 
   6  -1   4      101.91       97.07      3.17 o 
   7  -1   4        8.26        9.99      0.90 o 
   8  -1   4        1.58        3.58      0.75 o 
  -9   0   4        0.03        0.84      0.50 o 
  -8   0   4       28.81       28.16      1.82 o 
  -7   0   4       49.01       46.12      3.90 o 
  -6   0   4       54.16       55.90      2.83 o 
  -5   0   4       73.80       72.75      2.00 o 
  -4   0   4      159.86      173.92     10.17 o 
  -3   0   4       40.97       47.16      4.32 o 
  -2   0   4        0.84        1.05      0.33 o 
  -1   0   4        2.80        4.44      0.33 o 
   0   0   4      235.73      208.78     11.20 o 
   1   0   4       76.79       99.47      3.76 o 
   2   0   4      125.72      109.40      4.40 o 
   3   0   4      300.71      282.50      6.85 o 
   4   0   4       11.46       14.03      0.48 o 
   5   0   4        6.21        5.18      0.41 o 
   6   0   4        3.98        6.44      0.37 o 
   7   0   4       76.32       72.46      4.62 o 
   8   0   4        5.93        6.44      0.76 o 
   9   0   4        1.58        1.62      0.82 o 
  -9   1   4        0.05       -0.25      0.59 o 
  -8   1   4        4.39        6.02      0.93 o 
  -7   1   4      106.38      101.76      6.36 o 
  -6   1   4       71.76       64.67      3.34 o 
  -5   1   4        2.39        0.89      0.13 o 
  -4   1   4       58.57       47.24      2.90 o 
  -3   1   4     2358.70     2681.95     83.88 o 
  -2   1   4      349.03      429.16     13.17 o 
  -1   1   4      233.44      236.32     27.51 o 
   0   1   4        0.19        0.10      0.12 o 
   1   1   4       42.68       39.18      0.86 o 
   2   1   4      345.03      350.79      7.01 o 
   3   1   4      111.79      100.09      3.36 o 
   4   1   4       17.30       16.71      0.53 o 
   5   1   4      251.05      244.21      8.97 o 
   6   1   4        7.41        8.64      0.44 o 
   7   1   4        1.68        1.17      0.35 o 
   8   1   4       11.20       11.55      1.01 o 
   9   1   4        6.22        8.79      1.54 o 
  -9   2   4        0.87        1.07      0.55 o 
  -8   2   4        3.71        2.93      0.66 o 
  -7   2   4       50.90       49.80      2.77 o 
  -6   2   4      104.65      110.81      5.44 o 
  -5   2   4       57.13       49.99      4.66 o 
  -4   2   4       66.32       67.75      5.25 o 
  -3   2   4       31.87       47.60      1.22 o 
  -2   2   4      401.15      430.93     20.09 o 
  -1   2   4      366.94      411.52      9.03 o 
   0   2   4       33.87       46.04      1.70 o 
   1   2   4      499.11      569.49     11.54 o 
   2   2   4        6.95        5.70      0.25 o 
   3   2   4      371.84      400.17     21.08 o 
   4   2   4       49.09       52.46      1.32 o 
   5   2   4      324.81      309.63      8.84 o 
   6   2   4      194.02      188.23      5.84 o 
   7   2   4       14.96       16.24      1.39 o 
   8   2   4       11.94       14.97      1.80 o 
   9   2   4       11.76       12.13      1.08 o 
  -8   3   4        0.38        0.18      0.62 o 
  -7   3   4       31.17       31.07      1.97 o 
  -6   3   4      291.29      303.61     16.02 o 
  -5   3   4       10.16       10.98      0.96 o 
  -4   3   4      387.66      382.25     15.20 o 
  -3   3   4      697.97      785.34     23.35 o 
  -2   3   4      232.99      259.96      7.74 o 
  -1   3   4      127.67      142.53      3.17 o 
   0   3   4       23.84       20.32      1.74 o 
   1   3   4      245.11      233.75      4.75 o 
   2   3   4        4.30        7.73      0.33 o 
   3   3   4      102.88      111.03      3.53 o 
   4   3   4      441.71      444.34     12.58 o 
   5   3   4      191.55      181.61      5.97 o 
   6   3   4       33.08       32.92      1.41 o 
   7   3   4       81.91       75.69      2.54 o 
   8   3   4       78.04       78.17      4.88 o 
   9   3   4       28.00       29.58      2.09 o 
  -8   4   4        1.29        1.82      0.63 o 
  -7   4   4        0.73        0.91      0.53 o 
  -6   4   4       47.71       50.41      2.86 o 
  -5   4   4      112.82      108.99      5.46 o 
  -4   4   4        0.53        1.07      0.19 o 
  -3   4   4      105.23       98.58      5.70 o 
  -2   4   4      304.74      322.41      8.66 o 
  -1   4   4      459.34      524.12     26.08 o 
   0   4   4     1055.23     1127.12     30.82 o 
   1   4   4       52.65       74.99      5.28 o 
   2   4   4      166.40      186.37      4.33 o 
   3   4   4       49.47       33.69      1.17 o 
   4   4   4       37.34       40.87      1.27 o 
   5   4   4      424.33      422.69     13.39 o 
   6   4   4      344.62      328.98     10.91 o 
   7   4   4       93.34       91.64      5.02 o 
   8   4   4       42.64       41.32      2.57 o 
   9   4   4      115.81      127.07      7.68 o 
  -7   5   4        1.22        1.72      0.56 o 
  -6   5   4       24.83       26.61      1.76 o 
  -5   5   4        5.90        7.43      1.12 o 
  -4   5   4      231.09      218.56      8.22 o 
  -3   5   4       50.18       53.47      2.28 o 
  -2   5   4        0.35        0.15      0.21 o 
  -1   5   4      147.48      133.34      4.34 o 
   0   5   4     1097.73     1227.43     36.71 o 
   1   5   4      376.04      451.63     12.01 o 
   2   5   4      120.66      112.78      2.97 o 
   3   5   4        3.18       11.54      0.64 o 
   4   5   4       60.33       63.35      1.82 o 
   5   5   4      136.97      135.06      4.09 o 
   6   5   4      101.70      106.24      3.56 o 
   7   5   4       11.94       13.11      0.69 o 
   8   5   4       67.33       65.80      3.35 o 
   9   5   4        0.11       -0.36      0.37 o 
  -7   6   4       21.31       20.48      2.05 o 
  -6   6   4        8.52        8.23      0.90 o 
  -5   6   4       18.56       20.03      1.33 o 
  -4   6   4        1.16        1.67      0.32 o 
  -3   6   4      392.66      383.84     12.84 o 
  -2   6   4       74.51       78.61      3.13 o 
  -1   6   4        2.92        3.03      0.24 o 
   0   6   4      230.45      233.82     12.00 o 
   1   6   4      288.94      268.09      6.39 o 
   2   6   4        0.92        0.42      0.23 o 
   3   6   4        6.30        5.53      0.28 o 
   4   6   4       47.14       44.33      1.35 o 
   5   6   4        9.44       10.34      0.56 o 
   6   6   4      429.24      444.62     16.08 o 
   7   6   4       25.57       23.55      1.00 o 
   8   6   4        4.93        5.38      1.27 o 
   9   6   4        5.02        5.25      0.64 o 
  -6   7   4       12.00       11.79      1.67 o 
  -5   7   4        1.75        2.85      0.63 o 
  -4   7   4       37.67       35.16      1.59 o 
  -3   7   4       78.84       73.02      2.45 o 
  -2   7   4      128.96      125.18      3.85 o 
  -1   7   4      112.05      108.11      3.04 o 
   0   7   4       88.84       83.72      2.29 o 
   1   7   4       36.68       37.63      1.98 o 
   2   7   4      120.07      125.31      4.90 o 
   3   7   4       21.30       17.42      1.17 o 
   4   7   4       48.87       41.58      1.60 o 
   5   7   4       17.24       22.46      4.21 o 
   6   7   4       15.34       14.18      0.70 o 
   7   7   4       46.60       44.54      1.80 o 
   8   7   4        0.40        0.55      0.55 o 
   9   7   4       12.72        8.18      1.35 o 
  -5   8   4        5.66        1.60      0.51 o 
  -4   8   4        1.44        1.05      0.65 o 
  -3   8   4       46.31       41.63      1.98 o 
  -2   8   4       25.68       25.40      1.46 o 
  -1   8   4       12.38       11.66      1.31 o 
   0   8   4       53.50       49.35      2.59 o 
   1   8   4      149.26      136.75      5.87 o 
   2   8   4       59.76       55.12      3.78 o 
   3   8   4       49.16       53.14      2.50 o 
   4   8   4        1.61        2.73      0.75 o 
   5   8   4        5.96        5.37      1.04 o 
   6   8   4        3.63        5.18      0.58 o 
   7   8   4        0.01        0.49      0.35 o 
   8   8   4        1.45        1.15      0.67 o 
  -4   9   4        1.46        2.25      1.04 o 
  -3   9   4       11.06        9.18      0.85 o 
  -2   9   4        7.36        7.39      0.83 o 
  -1   9   4        0.61        0.68      0.33 o 
   0   9   4       21.19       22.49      1.55 o 
   1   9   4        6.69        7.85      0.72 o 
   2   9   4       53.30       51.95      2.62 o 
   3   9   4       45.50       39.56      2.10 o 
   4   9   4        3.28        4.03      0.93 o 
   5   9   4        1.61        1.11      0.91 o 
   6   9   4        2.41        4.10      1.44 o 
   7   9   4        5.49        6.77      0.83 o 
   8   9   4        0.10        0.93      0.56 o 
  -2  10   4        0.36        0.46      0.39 o 
  -1  10   4        6.52        6.85      0.77 o 
   0  10   4        1.33        0.92      0.93 o 
   1  10   4       48.10       43.35      2.50 o 
   2  10   4        5.07        4.00      1.01 o 
   3  10   4       18.48       20.94      1.39 o 
   4  10   4        4.78        5.71      1.19 o 
   5  10   4        0.15        1.14      1.30 o 
   6  10   4       23.58       25.92      1.82 o 
   7  10   4        0.08        0.74      0.50 o 
  -1  11   4        0.09       -0.02      0.35 o 
   0  11   4        5.89        4.85      0.83 o 
   1  11   4        0.36        0.54      0.43 o 
   2  11   4       17.52       16.37      1.33 o 
   3  11   4        6.77       10.66      1.07 o 
   4  11   4       10.88        9.39      0.95 o 
   5  11   4       18.19       20.89      2.06 o 
   6  11   4       11.35       13.61      1.35 o 
  -3  -9   5        0.49        0.67      0.59 o 
  -2  -9   5        4.75        4.55      0.97 o 
  -6  -8   5        0.06       -0.14      0.38 o 
  -5  -8   5        0.12        1.83      0.85 o 
  -4  -8   5       31.38       29.66      1.80 o 
  -3  -8   5        4.38        7.69      0.84 o 
  -2  -8   5        6.25        8.56      1.40 o 
  -1  -8   5       48.88       45.59      4.05 o 
   0  -8   5        2.73        1.77      0.56 o 
   1  -8   5       17.71       18.05      1.66 o 
  -7  -7   5       26.89       25.07      2.47 o 
  -6  -7   5        9.90       11.17      1.03 o 
  -5  -7   5       18.79       16.95      1.15 o 
  -4  -7   5        6.54        4.63      0.99 o 
  -3  -7   5        1.06        2.77      0.45 o 
  -2  -7   5       10.06       10.22      0.92 o 
  -1  -7   5        5.68        5.70      0.59 o 
   0  -7   5       26.76       31.58      1.79 o 
   1  -7   5       35.91       32.29      1.86 o 
   2  -7   5        7.25        8.39      0.95 o 
   3  -7   5        0.89        0.44      0.48 o 
  -8  -6   5        1.69        3.70      1.08 o 
  -7  -6   5        0.18        0.23      0.55 o 
  -6  -6   5       10.04       11.25      0.72 o 
  -5  -6   5       14.16       10.42      0.57 o 
  -4  -6   5       50.93       54.21      1.93 o 
  -3  -6   5       22.49       21.23      0.85 o 
  -2  -6   5        5.48        6.88      0.43 o 
  -1  -6   5      114.96      109.30      4.62 o 
   0  -6   5        1.15        0.15      0.21 o 
   1  -6   5        1.07        1.26      0.25 o 
   2  -6   5       26.23       27.08      1.21 o 
   3  -6   5        0.10        0.80      0.62 o 
  -8  -5   5       10.13       10.26      0.98 o 
  -7  -5   5        2.55        2.24      0.47 o 
  -6  -5   5        1.01        0.31      0.24 o 
  -5  -5   5       30.62       33.74      1.42 o 
  -4  -5   5       74.41       65.25      2.54 o 
  -3  -5   5       10.31        9.12      0.48 o 
  -2  -5   5       18.75       16.87      1.34 o 
  -1  -5   5        7.02        4.99      0.35 o 
   0  -5   5       70.16       63.66      3.60 o 
   1  -5   5       49.93       52.57      3.77 o 
   2  -5   5       16.47       14.42      0.90 o 
   3  -5   5       78.02       70.19      2.55 o 
   4  -5   5       21.55       21.59      1.05 o 
   5  -5   5       30.97       27.48      2.36 o 
  -8  -4   5        8.91        7.45      0.97 o 
  -7  -4   5       13.45       18.50      1.30 o 
  -6  -4   5       69.04       75.86      2.75 o 
  -5  -4   5       15.99       15.18      0.80 o 
  -4  -4   5      300.67      292.74     11.25 o 
  -3  -4   5        4.81        3.83      0.35 o 
  -2  -4   5        1.93        2.18      0.25 o 
  -1  -4   5       32.75       32.41      1.37 o 
   0  -4   5       27.96       27.54      1.73 o 
   1  -4   5       32.38       30.68      1.39 o 
   2  -4   5      133.31      134.26      6.10 o 
   3  -4   5        4.45        5.40      0.66 o 
   4  -4   5      183.34      152.07     16.62 o 
   5  -4   5       70.02       72.62      2.92 o 
   6  -4   5       29.70       31.47      3.30 o 
  -9  -3   5       16.95       16.81      1.71 o 
  -8  -3   5        0.75        0.80      0.43 o 
  -7  -3   5       34.55       35.42      2.21 o 
  -6  -3   5        0.24        1.21      0.35 o 
  -5  -3   5       60.92       59.50      2.26 o 
  -4  -3   5      347.87      337.68     11.21 o 
  -3  -3   5      146.16      145.63      6.49 o 
  -2  -3   5       26.81       31.97      3.12 o 
  -1  -3   5       43.61       49.40      1.26 o 
   0  -3   5      255.44      236.66      6.23 o 
   1  -3   5       72.62       69.30      1.88 o 
   2  -3   5      204.44      199.01      5.92 o 
   3  -3   5       67.26       58.67      2.72 o 
   4  -3   5      135.81      128.54      5.35 o 
   5  -3   5       20.38       22.18      1.04 o 
   6  -3   5      107.67      117.88      6.74 o 
   7  -3   5        0.29        0.63      0.67 o 
  -9  -2   5       21.88       25.02      2.04 o 
  -8  -2   5       27.86       24.84      3.49 o 
  -7  -2   5       99.31       99.06      5.46 o 
  -6  -2   5       21.66       22.97      1.02 o 
  -5  -2   5       27.25       26.97      1.12 o 
  -4  -2   5       45.65       44.51      3.04 o 
  -3  -2   5      203.80      203.38      7.39 o 
  -2  -2   5       60.19       66.21      5.97 o 
  -1  -2   5      520.53      520.55     13.79 o 
   0  -2   5        7.99        7.65      0.32 o 
   1  -2   5      277.42      271.97      6.89 o 
   2  -2   5      313.19      294.26     11.77 o 
   3  -2   5      242.09      237.62      8.28 o 
   4  -2   5       64.11       67.02      4.86 o 
   5  -2   5      100.50      101.26      3.71 o 
   6  -2   5        4.34        4.92      0.64 o 
   7  -2   5       54.75       54.08      4.66 o 
  -9  -1   5        7.19        9.39      1.25 o 
  -8  -1   5        5.79        6.31      0.91 o 
  -7  -1   5       66.76       61.87      3.55 o 
  -6  -1   5      129.09      109.51      8.51 o 
  -5  -1   5       92.60       85.93      2.69 o 
  -4  -1   5       33.83       30.86      1.03 o 
  -3  -1   5      136.38      136.96      7.20 o 
  -2  -1   5      182.91      182.91      9.87 o 
  -1  -1   5       79.78       96.87      6.28 o 
   0  -1   5      222.56      184.10      3.11 o 
   1  -1   5      134.83      140.00      4.86 o 
   2  -1   5       11.14        9.31      0.34 o 
   3  -1   5      464.59      407.68     11.20 o 
   4  -1   5      117.67      110.91      3.16 o 
   5  -1   5       12.38       12.06      0.60 o 
   6  -1   5       43.74       48.54      2.28 o 
   7  -1   5        2.37        2.70      0.51 o 
   8  -1   5       24.18       26.25      2.92 o 
  -9   0   5       53.13       57.20      4.16 o 
  -8   0   5        0.96        1.22      0.53 o 
  -7   0   5       20.60       22.94      1.76 o 
  -6   0   5      109.47      115.63      6.36 o 
  -5   0   5       40.02       36.45      1.33 o 
  -4   0   5      235.74      224.30      6.31 o 
  -3   0   5       59.76       45.27      5.28 o 
  -2   0   5      149.77      154.01      6.72 o 
  -1   0   5      553.21      560.58     23.39 o 
   0   0   5       33.04       43.66      6.57 o 
   1   0   5       21.20       32.56      3.21 o 
   2   0   5        0.07        0.22      0.07 o 
   3   0   5        0.54        0.59      0.13 o 
   4   0   5       59.45       53.34      1.56 o 
   5   0   5       66.81       76.60      2.40 o 
   6   0   5        3.49        3.39      0.44 o 
   7   0   5       78.62       78.95      3.96 o 
   8   0   5        6.37        6.88      0.81 o 
  -9   1   5        1.23        0.79      0.56 o 
  -8   1   5        6.71        8.17      1.11 o 
  -7   1   5       25.92       29.19      1.87 o 
  -6   1   5       26.15       28.62      1.86 o 
  -5   1   5      209.33      198.39     12.40 o 
  -4   1   5       38.39       41.01      1.23 o 
  -3   1   5      144.01      135.98     10.38 o 
  -2   1   5        4.82        3.44      0.19 o 
  -1   1   5      181.45      206.26      9.37 o 
   0   1   5       61.31       66.58      6.75 o 
   1   1   5      166.67      184.28      6.06 o 
   2   1   5      116.43      133.31      6.19 o 
   3   1   5       55.18       60.17      2.59 o 
   4   1   5       72.61       73.59      1.89 o 
   5   1   5        6.43        7.05      0.36 o 
   6   1   5        0.08        1.78      0.35 o 
   7   1   5       12.81       11.22      0.84 o 
   8   1   5       39.70       37.91      2.21 o 
   9   1   5       29.63       27.67      2.70 o 
  -8   2   5        0.67        0.89      0.49 o 
  -7   2   5        6.70        8.39      1.04 o 
  -6   2   5       41.93       46.56      3.45 o 
  -5   2   5        4.70        4.90      0.58 o 
  -4   2   5        3.11        2.94      0.26 o 
  -3   2   5       55.12       59.78      3.68 o 
  -2   2   5        0.29        2.49      1.61 o 
  -1   2   5        0.68        6.77      0.62 o 
   0   2   5      166.95      157.27      4.59 o 
   1   2   5       44.83       49.18      5.14 o 
   2   2   5       10.03       11.57      0.77 o 
   3   2   5      138.03      150.60      8.10 o 
   4   2   5       47.17       42.47      1.17 o 
   5   2   5      112.41      103.76      3.78 o 
   6   2   5       41.45       33.72      1.18 o 
   7   2   5       94.38       95.89      4.47 o 
   8   2   5       22.90       21.25      1.41 o 
   9   2   5       31.86       34.11      2.34 o 
  -8   3   5       10.37       10.27      1.21 o 
  -7   3   5       29.31       27.94      2.24 o 
  -6   3   5       47.47       50.82      4.82 o 
  -5   3   5       26.14       28.18      1.51 o 
  -4   3   5        7.49        7.14      0.64 o 
  -3   3   5       79.60       83.28      2.27 o 
  -2   3   5        9.02        8.77      0.80 o 
  -1   3   5      371.37      380.71      9.93 o 
   0   3   5        0.51        0.70      0.12 o 
   1   3   5      195.04      196.89      4.13 o 
   2   3   5       68.58       78.53      1.81 o 
   3   3   5      405.31      454.98     13.27 o 
   4   3   5       45.97       36.65      1.07 o 
   5   3   5        4.38        5.92      0.38 o 
   6   3   5       91.27       84.59      2.77 o 
   7   3   5        0.11        0.59      0.54 o 
   8   3   5       71.77       69.20      3.60 o 
   9   3   5        9.16        8.71      1.01 o 
  -8   4   5        0.28        1.63      1.19 o 
  -7   4   5       13.63       11.12      1.18 o 
  -6   4   5       62.97       67.31      4.97 o 
  -5   4   5        0.18        0.52      0.37 o 
  -4   4   5        6.42        5.93      0.36 o 
  -3   4   5       22.91       21.12      2.06 o 
  -2   4   5        0.51        0.13      0.17 o 
  -1   4   5       61.79       75.45      3.02 o 
   0   4   5        2.26        9.41      1.03 o 
   1   4   5        3.72        3.14      0.32 o 
   2   4   5      109.71      115.36      2.88 o 
   3   4   5       27.20       24.83      0.95 o 
   4   4   5      688.06      743.23     24.20 o 
   5   4   5      408.55      411.83     13.64 o 
   6   4   5       19.34       18.49      0.85 o 
   7   4   5      185.09      182.13      6.55 o 
   8   4   5       52.78       56.06      4.44 o 
   9   4   5       28.19       29.86      2.29 o 
  -7   5   5       10.29       10.48      1.28 o 
  -6   5   5       26.55       25.08      1.97 o 
  -5   5   5       22.71       25.85      2.19 o 
  -4   5   5      113.91      114.68      4.45 o 
  -3   5   5        0.58        1.58      0.47 o 
  -2   5   5      156.93      160.16      4.75 o 
  -1   5   5      184.92      204.82     10.51 o 
   0   5   5      462.43      513.87     15.06 o 
   1   5   5       30.99       27.89      0.77 o 
   2   5   5        9.05        8.18      0.40 o 
   3   5   5      325.47      336.73     10.03 o 
   4   5   5      206.16      191.96      6.91 o 
   5   5   5        4.73        6.71      0.47 o 
   6   5   5       32.42       32.10      1.31 o 
   7   5   5       27.42       28.55      1.30 o 
   8   5   5        9.40        8.33      0.97 o 
   9   5   5       34.12       35.99      2.27 o 
  -6   6   5        0.28        0.20      0.40 o 
  -5   6   5       10.04       11.01      0.92 o 
  -4   6   5       11.97       12.11      0.61 o 
  -3   6   5       43.40       43.19      2.72 o 
  -2   6   5        3.62        3.38      0.33 o 
  -1   6   5       89.65       78.94      3.08 o 
   0   6   5      607.82      618.98     19.34 o 
   1   6   5      126.12      146.94     12.21 o 
   2   6   5      343.65      328.08      9.35 o 
   3   6   5        2.65        1.49      0.22 o 
   4   6   5      387.39      403.40     13.02 o 
   5   6   5      170.68      178.72      7.65 o 
   6   6   5       35.92       38.54      1.50 o 
   7   6   5        0.71        0.00      0.24 o 
   8   6   5       65.07       63.76      3.40 o 
   9   6   5        4.97        4.63      0.73 o 
  -6   7   5        0.01       -0.40      0.69 o 
  -5   7   5       19.69       18.60      1.62 o 
  -4   7   5       61.19       54.69      2.12 o 
  -3   7   5       25.08       23.73      1.01 o 
  -2   7   5       86.27       88.25      4.05 o 
  -1   7   5       31.35       31.72      1.12 o 
   0   7   5       19.06       18.57      0.70 o 
   1   7   5      197.12      183.06      5.34 o 
   2   7   5       12.31       12.90      0.56 o 
   3   7   5       64.09       65.54      1.94 o 
   4   7   5       43.86       43.80      1.38 o 
   5   7   5        0.44        0.06      0.26 o 
   6   7   5       54.91       62.81      2.99 o 
   7   7   5       44.63       39.22      1.67 o 
   8   7   5        0.09       -0.03      0.34 o 
   9   7   5        0.51        1.63      0.72 o 
  -5   8   5        0.84       -0.40      0.76 o 
  -4   8   5        0.28        2.25      0.84 o 
  -3   8   5       85.94       80.29      3.92 o 
  -2   8   5        7.80        6.63      0.71 o 
  -1   8   5      135.90      125.76      5.99 o 
   0   8   5       95.56       87.58      7.92 o 
   1   8   5       13.41       15.69      1.07 o 
   2   8   5       22.22       21.78      1.19 o 
   3   8   5        4.97        7.39      0.67 o 
   4   8   5        1.94        3.03      0.55 o 
   5   8   5       14.19       14.76      1.29 o 
   6   8   5        2.78        1.80      0.37 o 
   7   8   5       45.82       48.56      2.83 o 
   8   8   5        7.44        6.38      1.15 o 
  -4   9   5        8.77        9.91      1.63 o 
  -3   9   5        1.44        1.18      1.07 o 
  -2   9   5       59.66       58.18      3.11 o 
  -1   9   5       14.43       13.75      1.05 o 
   0   9   5       28.02       32.22      4.82 o 
   1   9   5       12.59       12.96      0.93 o 
   2   9   5        1.42        2.20      0.69 o 
   3   9   5       13.46       14.85      1.03 o 
   4   9   5        4.33        3.97      0.55 o 
   5   9   5        0.01        1.03      0.38 o 
   6   9   5        0.23        0.99      0.38 o 
   7   9   5        7.23        7.70      1.85 o 
   8   9   5        3.86        5.55      1.16 o 
  -2  10   5        0.78        1.50      2.06 o 
  -1  10   5       22.60       20.32      1.62 o 
   0  10   5       40.27       34.30      2.29 o 
   1  10   5        8.27        8.66      1.11 o 
   2  10   5        0.22        1.24      0.73 o 
   3  10   5        3.25        4.18      0.77 o 
   4  10   5       10.64       11.57      1.09 o 
   5  10   5        2.91        3.45      0.67 o 
   6  10   5        3.36        3.46      0.79 o 
   7  10   5       12.70       10.20      1.16 o 
   0  11   5        0.05       -0.16      0.35 o 
   1  11   5       20.76       22.23      2.10 o 
   2  11   5        0.80        1.60      1.42 o 
   3  11   5        5.27        6.34      0.82 o 
   4  11   5        3.39        5.58      0.91 o 
   5  11   5        1.23        2.52      0.62 o 
  -4  -8   6       13.61       14.19      1.48 o 
  -3  -8   6       17.22       16.60      1.95 o 
  -2  -8   6       40.62       37.71      3.43 o 
  -1  -8   6        0.04        0.52      0.47 o 
   0  -8   6        8.67        7.16      1.06 o 
  -6  -7   6        0.25       -0.24      0.53 o 
  -5  -7   6        2.38        2.86      0.81 o 
  -4  -7   6       20.81       22.70      2.25 o 
  -3  -7   6        3.09        4.50      1.01 o 
  -2  -7   6        2.52        4.70      1.00 o 
  -1  -7   6       29.40       29.97      2.48 o 
   0  -7   6        2.90        3.43      0.72 o 
   1  -7   6        0.32        0.29      0.52 o 
   2  -7   6        7.36        4.50      0.84 o 
  -7  -6   6       29.61       28.77      3.03 o 
  -6  -6   6       13.88       16.80      1.37 o 
  -5  -6   6        5.94        4.98      0.46 o 
  -4  -6   6       11.05       10.46      0.65 o 
  -3  -6   6       20.23       24.06      1.05 o 
  -2  -6   6       19.68       22.73      1.39 o 
  -1  -6   6        1.12        1.56      0.28 o 
   0  -6   6       15.62       17.30      0.99 o 
   1  -6   6       64.52       60.44      3.26 o 
   2  -6   6        0.12        1.48      1.07 o 
   3  -6   6        1.50        2.35      0.69 o 
  -7  -5   6        1.40        0.78      0.41 o 
  -6  -5   6       23.46       24.65      1.22 o 
  -5  -5   6       26.03       23.05      1.10 o 
  -4  -5   6        1.64        1.38      0.29 o 
  -3  -5   6        3.62        3.70      0.57 o 
  -2  -5   6       13.50       12.10      1.69 o 
  -1  -5   6       58.17       52.47      3.20 o 
   0  -5   6        0.40       -0.11      0.22 o 
   1  -5   6       18.59       17.17      1.54 o 
   2  -5   6       76.03       73.42      8.46 o 
   3  -5   6       23.91       23.39      3.28 o 
   4  -5   6        1.56        2.56      0.97 o 
   5  -5   6       10.16       13.15      1.80 o 
  -8  -4   6       29.97       31.85      2.33 o 
  -7  -4   6        3.63        4.51      0.59 o 
  -6  -4   6        0.12        0.30      0.25 o 
  -5  -4   6        0.11        0.42      0.23 o 
  -4  -4   6        4.31        4.24      0.36 o 
  -3  -4   6       16.00       15.82      0.88 o 
  -2  -4   6       41.27       46.04      3.71 o 
  -1  -4   6       50.52       41.33      1.63 o 
   0  -4   6      226.32      209.97     14.65 o 
   1  -4   6       96.62       96.70      4.39 o 
   2  -4   6       26.54       24.15      0.99 o 
   3  -4   6       98.92      111.52      4.19 o 
   4  -4   6       97.40      100.57      7.64 o 
   5  -4   6       32.31       29.68      2.51 o 
  -8  -3   6        0.46        1.33      1.05 o 
  -7  -3   6        3.86        4.76      0.99 o 
  -6  -3   6       32.38       32.22      1.44 o 
  -5  -3   6      121.73      115.38      4.17 o 
  -4  -3   6       18.04       19.73      0.87 o 
  -3  -3   6       19.60       19.49      0.70 o 
  -2  -3   6       28.89       30.81      2.05 o 
  -1  -3   6        3.93        4.77      0.28 o 
   0  -3   6        9.49        7.65      0.41 o 
   1  -3   6      194.30      193.62      5.73 o 
   2  -3   6      413.88      396.60     21.23 o 
   3  -3   6       45.04       39.94      2.20 o 
   4  -3   6      111.26      110.79      4.66 o 
   5  -3   6      148.21      151.29     10.68 o 
   6  -3   6       25.91       30.49      3.15 o 
  -8  -2   6        9.81       10.52      1.02 o 
  -7  -2   6        8.35        9.83      1.96 o 
  -6  -2   6        8.91        8.91      0.92 o 
  -5  -2   6       69.50       70.62      4.90 o 
  -4  -2   6      485.81      530.16     19.67 o 
  -3  -2   6      238.53      219.58      6.64 o 
  -2  -2   6      152.90      159.10     11.82 o 
  -1  -2   6        9.51        6.61      0.34 o 
   0  -2   6      179.49      186.62     18.48 o 
   1  -2   6      238.18      239.65     17.24 o 
   2  -2   6      225.42      223.34      6.10 o 
   3  -2   6      229.13      230.65      6.99 o 
   4  -2   6      210.60      217.91      7.38 o 
   5  -2   6       19.11       19.75      0.99 o 
   6  -2   6      130.37      127.34      9.31 o 
   7  -2   6        1.73        0.68      0.67 o 
  -8  -1   6        0.01       -0.07      0.37 o 
  -7  -1   6       24.40       20.39      1.48 o 
  -6  -1   6       28.16       24.37      1.12 o 
  -5  -1   6       36.94       33.09      1.29 o 
  -4  -1   6       21.24       23.24      0.99 o 
  -3  -1   6      337.02      355.82     19.60 o 
  -2  -1   6        9.39       12.25      0.85 o 
  -1  -1   6       85.02       79.72      4.87 o 
   0  -1   6       41.22       37.55      2.94 o 
   1  -1   6      342.00      359.12     14.98 o 
   2  -1   6      930.99      880.74     40.68 o 
   3  -1   6      215.24      210.36      5.66 o 
   4  -1   6       28.49       27.50      0.91 o 
   5  -1   6       59.11       54.97      1.89 o 
   6  -1   6       11.68        9.40      0.61 o 
   7  -1   6        9.41       10.44      1.64 o 
  -8   0   6        3.44        4.31      0.67 o 
  -7   0   6       60.69       59.58      3.48 o 
  -6   0   6       66.83       59.94      3.17 o 
  -5   0   6      197.31      185.10      6.17 o 
  -4   0   6      192.28      204.56     10.83 o 
  -3   0   6      124.81      118.88      4.63 o 
  -2   0   6      589.45      594.95     16.74 o 
  -1   0   6      176.94      153.34      8.24 o 
   0   0   6        0.28        1.58      0.29 o 
   1   0   6      107.80       99.48      7.47 o 
   2   0   6       57.33       57.77      2.50 o 
   3   0   6      491.34      471.22     12.91 o 
   4   0   6       17.17       18.67      0.69 o 
   5   0   6       50.18       46.15      1.48 o 
   6   0   6       75.01       72.28      2.59 o 
   7   0   6        8.89        8.31      1.36 o 
   8   0   6       10.71       13.11      1.98 o 
  -8   1   6        0.93        0.58      0.45 o 
  -7   1   6        6.64        6.30      0.76 o 
  -6   1   6       46.94       44.62      2.76 o 
  -5   1   6        5.09        5.50      0.39 o 
  -4   1   6      152.20      155.14      5.19 o 
  -3   1   6      471.94      466.31     46.37 o 
  -2   1   6        4.83        7.93      0.67 o 
  -1   1   6      228.10      255.75     17.07 o 
   0   1   6       66.75       73.80      4.65 o 
   1   1   6        0.39        0.90      0.56 o 
   2   1   6        3.59        2.45      0.45 o 
   3   1   6       28.36       31.31      2.42 o 
   4   1   6       30.05       28.15      0.90 o 
   5   1   6        9.54       10.30      0.48 o 
   6   1   6        0.58        0.12      0.18 o 
   7   1   6       53.53       53.27      2.65 o 
   8   1   6       15.96       18.34      1.99 o 
  -8   2   6        2.72        4.53      0.78 o 
  -7   2   6       21.50       23.70      1.76 o 
  -6   2   6        6.28        4.78      0.67 o 
  -5   2   6       52.71       44.00      1.95 o 
  -4   2   6      115.03      111.18      4.34 o 
  -3   2   6      244.17      234.55      9.59 o 
  -2   2   6      551.11      555.22     16.14 o 
  -1   2   6      190.41      208.32     19.33 o 
   0   2   6        4.70        4.83      0.33 o 
   1   2   6      145.67      155.49      5.24 o 
   2   2   6        0.15        0.94      0.33 o 
   3   2   6       10.30        8.28      0.36 o 
   4   2   6       63.28       64.89      2.49 o 
   5   2   6      199.10      193.63      7.16 o 
   6   2   6       58.53       55.42      1.90 o 
   7   2   6       71.04       62.86      2.97 o 
   8   2   6       19.89       18.37      1.49 o 
  -8   3   6        9.34        8.86      1.28 o 
  -7   3   6        1.57        1.91      0.90 o 
  -6   3   6        3.47        3.34      0.59 o 
  -5   3   6        3.64        3.58      0.49 o 
  -4   3   6       12.45       10.92      0.75 o 
  -3   3   6      248.42      263.99      8.21 o 
  -2   3   6       48.60       45.81      3.36 o 
  -1   3   6      138.50      136.32      9.39 o 
   0   3   6        3.19        3.85      0.16 o 
   1   3   6       23.10       24.76      1.17 o 
   2   3   6        0.43        1.33      0.43 o 
   3   3   6        2.55        2.04      0.24 o 
   4   3   6        5.20        4.47      0.26 o 
   5   3   6       13.64       13.81      0.62 o 
   6   3   6       25.78       25.70      1.18 o 
   7   3   6       16.57       17.37      1.42 o 
   8   3   6       93.95       95.78      6.11 o 
   9   3   6        0.18        0.51      0.57 o 
  -7   4   6       75.13       77.36      5.62 o 
  -6   4   6        1.08        1.48      0.50 o 
  -5   4   6        1.94        0.44      0.49 o 
  -4   4   6       29.94       25.96      1.08 o 
  -3   4   6       22.53       21.01      0.86 o 
  -2   4   6      165.20      165.45     11.09 o 
  -1   4   6       57.29       58.42      1.59 o 
   0   4   6       65.68       68.38      3.91 o 
   1   4   6       44.91       40.17      2.96 o 
   2   4   6       91.26       88.57      2.83 o 
   3   4   6      125.24      131.30      3.52 o 
   4   4   6        4.37        5.35      0.38 o 
   5   4   6       77.36       85.16      2.69 o 
   6   4   6      198.84      188.74      6.60 o 
   7   4   6       60.64       62.60      2.46 o 
   8   4   6       25.98       26.09      1.81 o 
   9   4   6       81.14       80.53      7.50 o 
  -7   5   6       39.53       33.60      2.69 o 
  -6   5   6      107.97      108.69      7.21 o 
  -5   5   6        6.15        5.66      0.70 o 
  -4   5   6       19.42       18.35      1.04 o 
  -3   5   6        0.84        3.44      0.33 o 
  -2   5   6       15.19       14.08      0.70 o 
  -1   5   6      218.27      237.62      7.49 o 
   0   5   6       45.42       47.36      2.68 o 
   1   5   6        0.09        0.86      0.18 o 
   2   5   6      107.99       97.83      4.93 o 
   3   5   6      467.58      488.27     15.91 o 
   4   5   6        1.61        1.93      0.50 o 
   5   5   6       51.06       50.61      2.90 o 
   6   5   6        0.48        1.27      0.30 o 
   7   5   6       27.17       25.17      1.21 o 
   8   5   6       43.28       44.94      2.48 o 
   9   5   6       14.16       13.29      1.67 o 
  -6   6   6       64.48       62.64      4.14 o 
  -5   6   6       15.25       14.95      1.34 o 
  -4   6   6        0.45        0.36      0.49 o 
  -3   6   6       18.02       15.33      0.93 o 
  -2   6   6       66.03       66.53      2.46 o 
  -1   6   6       72.31       75.13      2.55 o 
   0   6   6      580.97      560.20     38.13 o 
   1   6   6       59.38       58.84      5.69 o 
   2   6   6       33.24       32.33      1.13 o 
   3   6   6        4.87        4.23      0.70 o 
   4   6   6      181.27      188.72      6.38 o 
   5   6   6        1.37        2.77      0.38 o 
   6   6   6       97.09      100.18      3.73 o 
   7   6   6       47.91       50.99      2.10 o 
   8   6   6       11.96       10.74      0.98 o 
  -5   7   6       24.44       22.15      1.69 o 
  -4   7   6        5.69        6.05      0.51 o 
  -3   7   6        0.61        4.41      1.10 o 
  -2   7   6        0.19        1.18      0.77 o 
  -1   7   6        9.03        8.79      0.80 o 
   0   7   6      294.51      295.59      9.67 o 
   1   7   6      107.14       94.26      2.71 o 
   2   7   6      138.12      140.81      4.55 o 
   3   7   6      181.69      184.22      8.23 o 
   4   7   6       23.05       23.09      1.38 o 
   5   7   6       34.29       34.20      1.40 o 
   6   7   6       15.89       16.72      0.88 o 
   7   7   6       15.80       13.51      1.09 o 
   8   7   6        0.10       -0.05      0.28 o 
  -4   8   6       27.63       24.59      2.80 o 
  -3   8   6       22.55       17.95      1.34 o 
  -2   8   6        0.03        0.84      1.01 o 
  -1   8   6        0.64        0.92      0.36 o 
   0   8   6        1.18        1.08      0.38 o 
   1   8   6      115.13      112.17      5.38 o 
   2   8   6        6.45        5.03      0.56 o 
   3   8   6       27.42       26.35      1.46 o 
   4   8   6       82.24       81.11      4.71 o 
   5   8   6        2.61        2.35      0.51 o 
   6   8   6      133.07      138.02      7.12 o 
   7   8   6       13.40        9.82      1.04 o 
   8   8   6        0.00       -0.60      0.60 o 
  -3   9   6       33.42       31.55      2.20 o 
  -2   9   6        0.71        0.55      0.42 o 
  -1   9   6        5.95        5.71      1.28 o 
   0   9   6        4.20        5.97      0.68 o 
   1   9   6        8.43        7.83      0.96 o 
   2   9   6       53.05       59.07      3.18 o 
   3   9   6        1.92        2.00      0.51 o 
   4   9   6        5.19        4.46      0.57 o 
   5   9   6        5.50        6.81      0.79 o 
   6   9   6       11.68       13.46      1.15 o 
   7   9   6       24.65       21.19      2.45 o 
  -2  10   6        3.39        3.32      0.87 o 
  -1  10   6        1.58        1.98      0.53 o 
   0  10   6        0.30        0.95      0.41 o 
   1  10   6       10.70       11.57      1.13 o 
   2  10   6        0.29        0.04      0.37 o 
   3  10   6       61.20       60.47      3.43 o 
   4  10   6        0.01       -0.37      0.37 o 
   5  10   6        0.04        1.15      1.37 o 
   6  10   6       28.44       31.46      2.33 o 
   0  11   6        2.65        2.39      0.76 o 
   1  11   6        2.92        4.31      1.61 o 
   2  11   6        8.66        8.39      1.06 o 
   3  11   6        4.72        7.18      0.81 o 
   4  11   6       16.03       13.44      1.30 o 
   5  11   6        7.98        7.90      0.93 o 
  -4  -7   7        0.00        0.09      0.45 o 
  -3  -7   7        0.84        0.89      0.69 o 
  -2  -7   7        9.53        9.94      1.31 o 
  -1  -7   7        1.55        0.48      0.61 o 
   0  -7   7       35.44       41.91      3.95 o 
  -6  -6   7        4.17        5.53      0.92 o 
  -5  -6   7        5.36        3.03      0.91 o 
  -4  -6   7       58.68       62.08      5.14 o 
  -3  -6   7        8.85        7.01      0.71 o 
  -2  -6   7        0.22        0.26      0.26 o 
  -1  -6   7       28.67       28.48      2.03 o 
   0  -6   7        0.43        0.94      0.33 o 
   1  -6   7       10.73       12.62      1.58 o 
   2  -6   7        1.18        1.49      0.55 o 
  -7  -5   7       13.78       15.48      1.91 o 
  -6  -5   7        7.22        8.02      0.74 o 
  -5  -5   7       19.90       20.79      1.31 o 
  -4  -5   7       11.26       11.54      1.81 o 
  -3  -5   7        4.72        4.55      0.50 o 
  -2  -5   7        0.08        0.29      0.28 o 
  -1  -5   7       11.28       11.45      0.96 o 
   0  -5   7        1.42        3.64      0.75 o 
   1  -5   7        5.60        5.80      0.69 o 
   2  -5   7       14.79       16.25      3.65 o 
   3  -5   7        2.35        1.18      0.42 o 
   4  -5   7       14.40       14.22      1.27 o 
  -7  -4   7        3.12        3.08      0.75 o 
  -6  -4   7       23.97       23.59      1.19 o 
  -5  -4   7        6.84        5.31      0.45 o 
  -4  -4   7      100.78      104.52      5.28 o 
  -3  -4   7       26.49       23.18      1.46 o 
  -2  -4   7        1.05        1.04      0.39 o 
  -1  -4   7       38.55       29.23      1.59 o 
   0  -4   7        0.12        0.39      0.27 o 
   1  -4   7        1.72        0.53      0.33 o 
   2  -4   7       42.31       43.22      6.32 o 
   3  -4   7        0.08        1.35      0.95 o 
   4  -4   7       26.86       26.52      2.57 o 
   5  -4   7       50.41       56.34      5.28 o 
  -8  -3   7        1.45        0.79      0.59 o 
  -7  -3   7        0.17        0.09      0.52 o 
  -6  -3   7        1.39        1.52      0.32 o 
  -5  -3   7        5.86        6.25      0.52 o 
  -4  -3   7        3.17        3.06      0.39 o 
  -3  -3   7        3.06        3.06      0.31 o 
  -2  -3   7        1.07        2.28      0.45 o 
  -1  -3   7       18.00       14.10      0.95 o 
   0  -3   7       63.05       60.52      3.04 o 
   1  -3   7       44.57       46.52      2.49 o 
   2  -3   7        9.91        9.75      0.94 o 
   3  -3   7       48.49       51.23      2.77 o 
   4  -3   7       36.18       33.32      3.92 o 
   5  -3   7       19.36       20.03      1.48 o 
  -8  -2   7       25.03       23.52      1.96 o 
  -7  -2   7        8.81        9.17      1.06 o 
  -6  -2   7       23.10       23.86      1.20 o 
  -5  -2   7        0.01        0.04      0.37 o 
  -4  -2   7      206.76      199.05      7.09 o 
  -3  -2   7       14.09       11.75      0.58 o 
  -2  -2   7       30.40       30.06      3.70 o 
  -1  -2   7       80.55       83.74      3.81 o 
   0  -2   7      232.98      240.95     16.01 o 
   1  -2   7        1.13        0.62      0.31 o 
   2  -2   7      172.95      169.10      7.96 o 
   3  -2   7       58.58       58.57      3.06 o 
   4  -2   7       60.00       59.10      3.28 o 
   5  -2   7      189.27      199.58     10.45 o 
   6  -2   7        1.42        0.79      0.69 o 
  -8  -1   7        3.40        5.01      0.82 o 
  -7  -1   7        6.93        7.27      0.80 o 
  -6  -1   7        0.22        0.29      0.23 o 
  -5  -1   7        1.43        2.33      0.35 o 
  -4  -1   7      178.90      176.82      6.66 o 
  -3  -1   7      133.45      125.14      3.85 o 
  -2  -1   7       59.59       66.87     10.56 o 
  -1  -1   7        0.18       -0.02      0.35 o 
   0  -1   7       97.37       92.24      9.75 o 
   1  -1   7      123.29      107.89      4.36 o 
   2  -1   7        0.00       -0.19      0.25 o 
   3  -1   7       10.89        8.27      0.79 o 
   4  -1   7      185.28      172.80      8.64 o 
   5  -1   7       13.33       14.18      1.05 o 
   6  -1   7      112.66       82.54     47.57 o 
   7  -1   7        0.49        0.20      0.59 o 
  -8   0   7       22.25       21.97      1.84 o 
  -7   0   7       20.40       17.42      1.44 o 
  -6   0   7       13.34       13.41      1.14 o 
  -5   0   7        2.97        5.64      0.47 o 
  -4   0   7       20.05       14.11      1.00 o 
  -3   0   7      475.60      460.04     15.06 o 
  -2   0   7        9.99       11.79      0.95 o 
  -1   0   7      330.70      355.65     28.84 o 
   0   0   7      359.22      360.97     15.94 o 
   1   0   7       14.93       11.45      0.83 o 
   2   0   7      301.30      318.05     14.92 o 
   3   0   7        6.35        7.11      0.69 o 
   4   0   7        3.35        2.88      0.48 o 
   5   0   7       71.09       68.60      3.37 o 
   6   0   7        0.08       -0.04      0.61 o 
   7   0   7       23.25       20.15      2.36 o 
  -8   1   7        1.51        3.67      0.77 o 
  -7   1   7       57.48       55.86      3.74 o 
  -6   1   7       16.58       18.25      1.39 o 
  -5   1   7       31.23       32.14      1.29 o 
  -4   1   7       16.41       17.91      1.18 o 
  -3   1   7       18.43       20.38      0.85 o 
  -2   1   7       31.08       32.02      1.82 o 
  -1   1   7        2.15        1.66      0.42 o 
   0   1   7       33.45       23.54      1.38 o 
   1   1   7      159.02      152.59      5.93 o 
   2   1   7       25.05       23.46      1.27 o 
   3   1   7      288.97      269.98     16.89 o 
   4   1   7        0.15       -0.18      0.26 o 
   5   1   7       54.47       55.51      3.87 o 
   6   1   7       28.53       32.52      1.85 o 
   7   1   7        8.07       10.26      1.50 o 
   8   1   7       51.59       51.23      5.00 o 
  -7   2   7        0.00       -0.18      0.43 o 
  -6   2   7       98.71      109.81      6.39 o 
  -5   2   7        0.03       -0.06      0.20 o 
  -4   2   7       38.68       33.33      2.27 o 
  -3   2   7       76.29       78.04      4.58 o 
  -2   2   7       24.65       26.70      0.87 o 
  -1   2   7      118.91      137.53     19.59 o 
   0   2   7       34.30       28.42      1.23 o 
   1   2   7       23.07       21.61      1.42 o 
   2   2   7       25.78       35.04      1.66 o 
   3   2   7        0.12        0.40      0.31 o 
   4   2   7       55.79       53.17      3.75 o 
   5   2   7       66.30       63.72      3.11 o 
   6   2   7        0.02        0.20      0.28 o 
   7   2   7       72.64       71.98      5.97 o 
   8   2   7       10.37       10.80      1.48 o 
  -7   3   7       17.38       15.29      1.50 o 
  -6   3   7        1.18        1.94      0.77 o 
  -5   3   7       23.99       22.48      1.98 o 
  -4   3   7        5.87        7.19      0.47 o 
  -3   3   7       12.14       11.96      0.60 o 
  -2   3   7        0.12        0.89      0.49 o 
  -1   3   7        9.03        9.12      1.18 o 
   0   3   7      229.97      254.75     10.62 o 
   1   3   7       32.61       35.99      2.50 o 
   2   3   7       23.28       25.57      1.28 o 
   3   3   7      135.70      132.30      5.61 o 
   4   3   7       25.74       21.15      1.26 o 
   5   3   7       12.94       13.38      0.63 o 
   6   3   7       39.05       41.60      2.80 o 
   7   3   7       25.88       23.60      1.46 o 
   8   3   7       26.05       25.52      2.88 o 
  -7   4   7        0.01        0.90      0.72 o 
  -6   4   7        6.47        6.28      0.83 o 
  -5   4   7        1.31        3.08      0.79 o 
  -4   4   7        1.07        1.28      0.26 o 
  -3   4   7       91.02       91.64      3.12 o 
  -2   4   7        1.80        2.10      0.29 o 
  -1   4   7       30.23       30.11      2.23 o 
   0   4   7       77.37       74.10      5.67 o 
   1   4   7        0.66        1.64      0.32 o 
   2   4   7       50.84       58.04      4.11 o 
   3   4   7        0.85        1.21      0.24 o 
   4   4   7       53.64       56.93      1.80 o 
   5   4   7      225.01      230.58      8.11 o 
   6   4   7        0.71        0.20      0.22 o 
   7   4   7       13.33       16.82      2.07 o 
   8   4   7       38.13       37.52      3.25 o 
  -6   5   7        4.14        6.35      0.98 o 
  -5   5   7        1.59        2.29      0.56 o 
  -4   5   7        1.54        1.89      0.31 o 
  -3   5   7        3.63        4.30      0.38 o 
  -2   5   7       24.64       25.06      1.49 o 
  -1   5   7       20.08       17.43      0.76 o 
   0   5   7       59.06       62.47      5.13 o 
   1   5   7      158.68      146.60      4.58 o 
   2   5   7       53.69       49.63      2.33 o 
   3   5   7      260.51      272.07      8.66 o 
   4   5   7       60.14       51.51      1.80 o 
   5   5   7        2.68        3.54      0.39 o 
   6   5   7       51.10       48.48      1.92 o 
   7   5   7       13.60       11.01      1.40 o 
   8   5   7        0.71       -0.65      0.65 o 
  -6   6   7       27.56       28.75      2.32 o 
  -5   6   7        3.07        3.02      0.68 o 
  -4   6   7        8.37        7.75      0.61 o 
  -3   6   7       28.53       28.65      1.92 o 
  -2   6   7        3.48        3.63      0.38 o 
  -1   6   7       37.74       39.72      1.55 o 
   0   6   7       82.02       75.26      4.24 o 
   1   6   7       49.72       51.28      2.92 o 
   2   6   7       54.98       56.21      1.85 o 
   3   6   7      103.18       99.80      3.25 o 
   4   6   7       97.69       99.43      3.42 o 
   5   6   7       90.80       88.03      3.13 o 
   6   6   7        7.48        7.91      0.74 o 
   7   6   7       11.77       12.66      0.79 o 
   8   6   7       38.69       35.39      3.02 o 
  -5   7   7       12.12       10.39      1.14 o 
  -4   7   7       36.36       37.64      2.54 o 
  -3   7   7        0.13        0.42      0.28 o 
  -2   7   7       42.19       40.35      1.62 o 
  -1   7   7       87.73       84.50      3.07 o 
   0   7   7      134.65      120.54      4.08 o 
   1   7   7       58.95       53.28      1.79 o 
   2   7   7       48.82       49.57      2.49 o 
   3   7   7        9.83        9.32      1.03 o 
   4   7   7       32.13       28.29      1.20 o 
   5   7   7        1.83        2.02      0.33 o 
   6   7   7        0.30        0.19      0.32 o 
   7   7   7        5.81        6.25      0.54 o 
  -3   8   7       25.68       24.98      1.77 o 
  -2   8   7       11.52       12.81      1.08 o 
  -1   8   7        8.60        8.63      0.90 o 
   0   8   7      250.36      227.79     11.11 o 
   1   8   7       10.39        8.29      0.83 o 
   2   8   7       20.59       17.91      1.15 o 
   3   8   7        2.20        2.78      0.54 o 
   4   8   7       18.73       18.16      1.31 o 
   5   8   7       20.21       22.58      1.51 o 
   6   8   7       15.84       16.00      1.21 o 
   7   8   7        0.24        0.40      0.36 o 
  -3   9   7        0.03        1.53      0.89 o 
  -2   9   7       11.83       13.50      1.12 o 
  -1   9   7        3.47        4.26      0.62 o 
   0   9   7        2.18        3.11      0.55 o 
   1   9   7       57.67       53.68      2.96 o 
   2   9   7        5.85        7.71      1.35 o 
   3   9   7        2.84        2.96      0.50 o 
   4   9   7       10.09       13.11      1.14 o 
   5   9   7        0.01        0.09      0.36 o 
   6   9   7       28.15       28.05      1.95 o 
   7   9   7       46.12       43.15      4.45 o 
  -1  10   7       16.48       16.21      1.52 o 
   0  10   7        8.38        8.50      1.91 o 
   1  10   7        2.22        2.73      0.67 o 
   2  10   7        6.74        8.15      1.10 o 
   3  10   7        0.12       -0.37      0.37 o 
   4  10   7        1.12        2.42      0.56 o 
   5  10   7       12.28       12.44      1.15 o 
   6  10   7        5.59        6.93      0.99 o 
   1  11   7        7.80        8.68      0.99 o 
   2  11   7        0.23        1.69      1.09 o 
   3  11   7       16.46       14.19      1.33 o 
  -4  -6   8        0.21        0.93      0.69 o 
  -3  -6   8        0.46        0.28      0.56 o 
  -2  -6   8       10.76        9.62      1.24 o 
  -1  -6   8        0.65        0.09      0.49 o 
   0  -6   8       18.95       17.23      2.01 o 
  -5  -5   8        9.21        8.54      0.95 o 
  -4  -5   8        8.51        8.42      0.98 o 
  -3  -5   8        2.83        3.08      0.57 o 
  -2  -5   8        0.54        0.04      0.28 o 
  -1  -5   8       22.48       23.57      1.58 o 
   0  -5   8        1.44        1.13      0.55 o 
   1  -5   8       33.23       31.03      3.02 o 
   2  -5   8       23.09       18.63      2.37 o 
  -6  -4   8        9.35        8.61      0.96 o 
  -5  -4   8        5.23        3.80      0.74 o 
  -4  -4   8        9.20        8.79      0.96 o 
  -3  -4   8        1.44        1.86      0.46 o 
  -2  -4   8        7.64        6.92      1.93 o 
  -1  -4   8        2.31        1.88      0.43 o 
   0  -4   8        7.92        9.39      0.73 o 
   1  -4   8        8.93        8.31      1.88 o 
   2  -4   8       23.11       23.04      1.50 o 
   3  -4   8       22.77       23.66      1.74 o 
   4  -4   8       74.86       82.93      5.26 o 
  -7  -3   8        1.18        2.24      0.87 o 
  -6  -3   8       22.94       21.14      1.35 o 
  -5  -3   8       17.04       15.04      1.21 o 
  -4  -3   8        9.14        7.85      0.70 o 
  -3  -3   8        9.93        8.88      0.68 o 
  -2  -3   8       10.20       10.85      1.46 o 
  -1  -3   8       35.34       32.71      2.01 o 
   0  -3   8        9.55        7.61      1.08 o 
   1  -3   8       14.45       15.60      1.33 o 
   2  -3   8       63.22       72.08      4.26 o 
   3  -3   8        5.63        4.95      0.70 o 
   4  -3   8       29.07       28.93      2.73 o 
   5  -3   8       70.39       80.28      7.61 o 
  -7  -2   8        3.22        4.42      1.12 o 
  -6  -2   8        0.00        0.36      0.48 o 
  -5  -2   8       12.19       11.59      0.90 o 
  -4  -2   8       46.48       41.60      2.75 o 
  -3  -2   8        4.27        3.45      0.47 o 
  -2  -2   8       72.30       80.29     11.77 o 
  -1  -2   8      206.92      204.13     18.00 o 
   0  -2   8       10.63       13.14      1.77 o 
   1  -2   8       37.83       36.93      2.06 o 
   2  -2   8        3.01        2.62      0.52 o 
   3  -2   8       68.59       74.00      4.26 o 
   4  -2   8       99.78      109.89      6.11 o 
   5  -2   8        6.70        5.13      0.84 o 
  -7  -1   8        1.79        1.96      0.91 o 
  -6  -1   8       18.84       17.93      2.17 o 
  -5  -1   8       15.61       12.07      1.08 o 
  -4  -1   8      120.99      120.61      6.11 o 
  -3  -1   8        5.04        3.74      0.58 o 
  -2  -1   8       53.70       61.69     12.44 o 
  -1  -1   8       10.45        8.32      1.11 o 
   0  -1   8      171.59      155.92      7.51 o 
   1  -1   8        2.00        4.60      1.88 o 
   2  -1   8      134.12      134.67      9.53 o 
   3  -1   8        2.08        1.47      0.40 o 
   4  -1   8       68.54       72.52      4.03 o 
   5  -1   8      114.83      119.36      6.91 o 
   6  -1   8        9.82       17.36      2.35 o 
  -7   0   8        2.04        2.98      1.03 o 
  -6   0   8        5.00        4.67      0.67 o 
  -5   0   8       20.85       18.57      0.95 o 
  -4   0   8      253.39      243.80     17.96 o 
  -3   0   8      126.69      116.95      5.52 o 
  -2   0   8      235.21      231.59     11.36 o 
  -1   0   8      358.78      382.36     33.19 o 
   0   0   8        6.37        6.83      0.65 o 
   1   0   8      136.35      133.57      5.98 o 
   2   0   8        0.78        2.63      0.87 o 
   3   0   8        0.15        0.04      0.40 o 
   4   0   8       50.87       56.60      3.41 o 
   5   0   8        3.48        3.22      0.64 o 
   6   0   8      114.18      111.53      6.56 o 
  -7   1   8        0.56        1.19      0.85 o 
  -6   1   8        0.32        0.66      0.43 o 
  -5   1   8        7.59        7.95      0.62 o 
  -4   1   8        2.22        2.28      0.36 o 
  -3   1   8      263.41      262.33     13.90 o 
  -2   1   8        0.01        3.08      0.54 o 
  -1   1   8      225.62      220.01     37.76 o 
   0   1   8      180.57      158.91     16.23 o 
   1   1   8       11.61       13.84      2.82 o 
   2   1   8      194.50      183.69     19.52 o 
   3   1   8      157.73      165.81      7.84 o 
   4   1   8        3.88        3.87      0.68 o 
   5   1   8       19.80       20.38      1.53 o 
   6   1   8       11.15       13.52      1.26 o 
   7   1   8      108.70      106.06      8.55 o 
  -7   2   8       40.53       39.55      4.78 o 
  -6   2   8        0.55        1.66      0.53 o 
  -5   2   8        1.39        1.37      0.32 o 
  -4   2   8       50.84       44.92      5.81 o 
  -3   2   8       45.32       40.89      2.26 o 
  -2   2   8      333.16      325.70     24.11 o 
  -1   2   8       99.68      106.69     17.47 o 
   0   2   8        1.57        2.73      0.87 o 
   1   2   8       95.13      109.78      5.26 o 
   2   2   8       52.21       55.79      3.54 o 
   3   2   8       91.02       92.51      4.48 o 
   4   2   8       26.17       24.56      1.82 o 
   5   2   8       34.55       30.36      1.78 o 
   6   2   8       32.10       33.58      2.21 o 
   7   2   8        0.21        0.84      0.57 o 
  -7   3   8        6.99        8.04      1.48 o 
  -6   3   8       24.53       27.29      2.16 o 
  -5   3   8        7.25        9.58      0.90 o 
  -4   3   8        7.90        6.97      0.59 o 
  -3   3   8       36.72       39.50      1.60 o 
  -2   3   8      120.06      110.48      4.98 o 
  -1   3   8      345.14      414.27     51.77 o 
   0   3   8        2.85        3.62      0.84 o 
   1   3   8       10.75        8.73      0.78 o 
   2   3   8      121.79      114.95      5.29 o 
   3   3   8       16.59       16.94      1.15 o 
   4   3   8       39.27       43.64      2.29 o 
   5   3   8       10.81       11.72      0.91 o 
   6   3   8        3.03        4.68      0.63 o 
   7   3   8       94.79       89.34      7.51 o 
  -6   4   8       16.89       18.71      1.75 o 
  -5   4   8        3.23        2.90      0.87 o 
  -4   4   8       17.66       18.45      0.92 o 
  -3   4   8       53.03       49.16      1.90 o 
  -2   4   8       59.49       57.91      2.03 o 
  -1   4   8        2.59        6.10      0.34 o 
   0   4   8      111.13      123.95     11.72 o 
   1   4   8       22.95       22.89      1.41 o 
   2   4   8       37.98       44.46      2.36 o 
   3   4   8       19.42       22.45      1.76 o 
   4   4   8        5.63        6.69      0.69 o 
   5   4   8        0.45        0.92      0.43 o 
   6   4   8        0.12       -0.05      0.34 o 
   7   4   8       44.55       42.72      2.87 o 
  -6   5   8       30.81       30.56      2.58 o 
  -5   5   8        5.21        5.42      0.73 o 
  -4   5   8        5.55        4.45      0.58 o 
  -3   5   8       13.22       14.38      1.08 o 
  -2   5   8       63.06       58.12      2.29 o 
  -1   5   8      116.84      104.90      5.90 o 
   0   5   8        7.19        8.46      1.71 o 
   1   5   8       55.21       51.77      3.37 o 
   2   5   8      202.39      217.22     10.57 o 
   3   5   8      130.85      121.00      5.64 o 
   4   5   8       10.64       10.47      0.82 o 
   5   5   8       38.30       38.54      2.38 o 
   6   5   8        7.19        7.86      0.92 o 
   7   5   8        0.13       -0.30      0.37 o 
  -5   6   8        5.10        5.93      0.88 o 
  -4   6   8        0.03        1.29      0.46 o 
  -3   6   8       16.98       16.65      0.94 o 
  -2   6   8       14.73       16.69      0.93 o 
  -1   6   8        9.30       12.11      0.68 o 
   0   6   8       25.03       22.60      1.03 o 
   1   6   8       14.90       13.86      1.46 o 
   2   6   8       56.68       52.35      3.81 o 
   3   6   8       29.96       28.12      1.40 o 
   4   6   8       44.78       47.90      2.62 o 
   5   6   8       42.86       42.63      2.79 o 
   6   6   8        4.35        4.93      0.64 o 
   7   6   8        7.75        8.26      0.88 o 
  -4   7   8        0.59        0.55      0.40 o 
  -3   7   8        0.28        0.80      0.37 o 
  -2   7   8        5.09        6.68      0.57 o 
  -1   7   8       11.64       10.22      0.67 o 
   0   7   8        0.09        1.26      0.57 o 
   1   7   8        0.26        0.52      0.24 o 
   2   7   8       29.84       27.51      1.33 o 
   3   7   8      255.24      239.11      8.83 o 
   4   7   8        0.71        1.73      0.59 o 
   5   7   8       45.26       47.23      2.74 o 
   6   7   8       10.82       11.83      1.09 o 
   7   7   8        0.28        0.70      0.43 o 
  -3   8   8        5.26        4.58      0.67 o 
  -2   8   8        0.35        0.37      0.38 o 
  -1   8   8       54.93       53.21      3.00 o 
   0   8   8       14.31        9.56      0.94 o 
   1   8   8       10.94        8.95      0.79 o 
   2   8   8        2.62        2.67      0.69 o 
   3   8   8        0.59        0.18      0.29 o 
   4   8   8       63.26       59.42      3.78 o 
   5   8   8        0.61        0.59      0.69 o 
   6   8   8       18.88       18.34      2.17 o 
   7   8   8       15.59       17.41      2.25 o 
  -2   9   8       18.50       17.22      1.51 o 
  -1   9   8       18.31       16.52      1.46 o 
   0   9   8       70.90       61.47      3.49 o 
   1   9   8       18.36       16.27      1.95 o 
   2   9   8       12.37       12.60      1.01 o 
   3   9   8       12.26       12.47      1.00 o 
   4   9   8        1.48        1.92      0.58 o 
   5   9   8       36.73       40.90      3.75 o 
   6   9   8        2.85        0.97      0.83 o 
   0  10   8       25.81       21.88      1.71 o 
   1  10   8       11.73       11.41      1.07 o 
   2  10   8        1.68        2.01      0.50 o 
   3  10   8       10.63        9.28      1.16 o 
   4  10   8       14.68       18.54      2.42 o 
   5  10   8        0.41        0.03      0.60 o 
  -3  -5   9        1.98        0.68      0.51 o 
  -2  -5   9       32.54       33.78      2.32 o 
  -1  -5   9        1.43        3.31      0.69 o 
   0  -5   9       23.94       26.31      3.20 o 
  -5  -4   9        2.96        3.56      1.61 o 
  -4  -4   9       55.44       56.22      3.52 o 
  -3  -4   9        1.35        0.34      0.40 o 
  -2  -4   9        0.02        0.26      0.37 o 
  -1  -4   9       16.57       15.54      1.35 o 
   0  -4   9        0.18        0.08      0.28 o 
   1  -4   9        3.54        4.13      1.21 o 
   2  -4   9        3.35        2.68      0.83 o 
  -5  -3   9       21.29       20.62      1.55 o 
  -4  -3   9        2.14        3.33      0.58 o 
  -3  -3   9       28.53       26.54      1.81 o 
  -2  -3   9       13.31       12.57      1.36 o 
  -1  -3   9        0.43       -0.20      0.40 o 
   0  -3   9       12.16       12.05      1.09 o 
   1  -3   9       43.22       45.91      3.19 o 
   2  -3   9        0.65        1.62      1.12 o 
   3  -3   9        0.02       -0.22      0.53 o 
  -6  -2   9        5.35        4.11      1.03 o 
  -5  -2   9        0.04       -0.13      0.36 o 
  -4  -2   9       34.94       34.31      2.40 o 
  -3  -2   9        3.75        4.42      0.74 o 
  -2  -2   9        0.72        0.33      1.18 o 
  -1  -2   9       35.48       33.37      2.21 o 
   0  -2   9        2.88        5.14      1.31 o 
   1  -2   9        8.22        7.86      1.26 o 
   2  -2   9       23.17       26.45      2.65 o 
   3  -2   9       14.02       14.80      1.48 o 
   4  -2   9        1.10        1.21      0.63 o 
  -6  -1   9        0.00       -0.45      0.61 o 
  -5  -1   9        1.48        1.47      0.52 o 
  -4  -1   9        9.98        9.82      1.07 o 
  -3  -1   9        0.11        0.26      0.75 o 
  -2  -1   9       23.04       20.40      1.35 o 
  -1  -1   9       47.67       45.00      3.11 o 
   0  -1   9       37.84       33.42      1.96 o 
   1  -1   9       65.89       68.69      6.57 o 
   2  -1   9       30.25       31.45      1.98 o 
   3  -1   9        2.78        2.46      0.66 o 
   4  -1   9       58.58       56.90      3.57 o 
   5  -1   9        0.65        0.57      0.50 o 
  -6   0   9        1.59        3.71      1.04 o 
  -5   0   9        3.69        2.33      0.56 o 
  -4   0   9       32.87       31.71      2.22 o 
  -3   0   9        0.14        0.01      0.27 o 
  -2   0   9       27.68       25.29      1.67 o 
  -1   0   9        0.41        0.23      0.43 o 
   0   0   9      107.78      108.70      5.99 o 
   1   0   9       39.83       42.22      3.03 o 
   2   0   9       60.63       61.70      3.37 o 
   3   0   9       82.08       92.07      5.28 o 
   4   0   9        3.82        5.75      1.37 o 
   5   0   9       82.71       90.47      5.71 o 
   6   0   9        0.98        3.37      0.89 o 
  -6   1   9        6.36        7.01      1.23 o 
  -5   1   9        0.58        0.54      0.35 o 
  -4   1   9      146.24      143.81      7.98 o 
  -3   1   9       23.55       21.49      2.27 o 
  -2   1   9        3.41        3.08      0.55 o 
  -1   1   9       10.03       10.57      1.11 o 
   0   1   9        3.71        4.78      0.74 o 
   1   1   9      119.68      131.93      7.08 o 
   2   1   9       15.94       16.02      1.26 o 
   3   1   9       12.49       12.51      1.28 o 
   4   1   9      123.79      129.04      7.61 o 
   5   1   9        8.81        8.95      1.11 o 
   6   1   9      121.58      125.10      7.79 o 
  -6   2   9        1.69        2.45      0.83 o 
  -5   2   9        3.29        2.90      0.73 o 
  -4   2   9        7.02        7.28      1.46 o 
  -3   2   9      112.78      109.38     11.63 o 
  -2   2   9       29.59       28.23      2.19 o 
  -1   2   9       15.78       17.01      2.52 o 
   0   2   9       93.72       95.66      5.01 o 
   1   2   9        3.14        3.85      0.65 o 
   2   2   9      179.85      188.17      9.40 o 
   3   2   9       10.80       10.94      1.50 o 
   4   2   9        1.83        1.93      0.49 o 
   5   2   9       68.88       69.31      3.86 o 
   6   2   9        4.57        5.90      0.95 o 
  -6   3   9        1.61        0.73      0.79 o 
  -5   3   9        2.09        1.95      0.67 o 
  -4   3   9       12.55       13.40      1.65 o 
  -3   3   9        9.77       12.21      1.10 o 
  -2   3   9       17.49       17.81      1.42 o 
  -1   3   9       14.21       16.72      1.73 o 
   0   3   9       30.77       35.23      2.32 o 
   1   3   9      160.75      176.45     10.14 o 
   2   3   9        9.54       10.82      1.11 o 
   3   3   9      318.20      362.35     20.78 o 
   4   3   9       22.22       21.42      1.66 o 
   5   3   9       24.98       24.33      1.75 o 
   6   3   9      111.00      111.55      6.68 o 
   7   3   9       16.33       15.25      2.19 o 
  -6   4   9       17.44       19.08      2.72 o 
  -5   4   9        0.03        1.00      0.61 o 
  -4   4   9        1.06        0.94      0.37 o 
  -3   4   9       41.98       48.30      2.96 o 
  -2   4   9       25.28       26.70      1.82 o 
  -1   4   9       60.65       62.01      3.44 o 
   0   4   9       16.48       18.42      1.52 o 
   1   4   9        2.97        2.86      0.49 o 
   2   4   9       35.91       44.00      2.78 o 
   3   4   9       19.12       22.07      2.02 o 
   4   4   9       32.47       32.42      2.36 o 
   5   4   9       66.16       74.12      4.41 o 
   6   4   9        5.52        5.63      0.90 o 
   7   4   9       17.05       15.57      2.17 o 
  -5   5   9        4.96        6.69      1.40 o 
  -4   5   9       19.68       21.27      1.58 o 
  -3   5   9        1.62        1.51      0.49 o 
  -2   5   9       19.99       20.93      2.14 o 
  -1   5   9       28.30       29.30      2.86 o 
   0   5   9      110.74      124.76     13.08 o 
   1   5   9       74.70       76.15      3.89 o 
   2   5   9       14.45       14.30      1.24 o 
   3   5   9       60.73       65.55      4.75 o 
   4   5   9       48.76       50.15      3.03 o 
   5   5   9        1.10        3.01      0.71 o 
   6   5   9       21.39       21.86      1.72 o 
   7   5   9       45.26       42.96      4.01 o 
  -4   6   9        0.06       -0.03      0.40 o 
  -3   6   9       60.77       57.99      3.05 o 
  -2   6   9        4.67        6.73      1.19 o 
  -1   6   9        9.83        8.66      0.85 o 
   0   6   9       71.76       72.91      4.25 o 
   1   6   9        6.39        7.79      0.84 o 
   2   6   9       15.81       16.13      1.29 o 
   3   6   9        4.47        4.74      1.07 o 
   4   6   9        0.02        0.38      0.34 o 
   5   6   9        9.31        8.18      1.00 o 
   6   6   9        0.70        1.10      0.46 o 
   7   6   9        2.21        2.40      0.67 o 
  -3   7   9        7.28        5.70      0.73 o 
  -2   7   9       15.44       14.66      1.18 o 
  -1   7   9       22.81       20.20      1.31 o 
   0   7   9       12.00       10.06      0.89 o 
   1   7   9       82.01       77.60      3.97 o 
   2   7   9       50.64       50.60      4.10 o 
   3   7   9       27.21       25.65      1.71 o 
   4   7   9        2.27        2.89      0.57 o 
   5   7   9        5.59        6.36      0.87 o 
   6   7   9        5.06        4.25      0.67 o 
  -2   8   9       12.01       12.61      1.76 o 
  -1   8   9        3.00        3.62      0.77 o 
   0   8   9       13.24       12.70      1.77 o 
   1   8   9       10.16        8.42      1.18 o 
   2   8   9        0.76        1.01      0.52 o 
   3   8   9       20.55       20.11      2.40 o 
   4   8   9        6.32        4.86      0.95 o 
   5   8   9        0.80        1.35      0.65 o 
   6   8   9        0.12        3.40      1.12 o 
  -1   9   9       16.33       13.42      1.83 o 
   0   9   9       40.26       35.87      3.80 o 
   1   9   9        5.01        5.81      1.08 o 
   2   9   9        9.39        8.70      1.27 o 
   3   9   9        0.07        0.61      0.71 o 
   4   9   9       18.51       22.07      2.85 o 
   5   9   9        1.13        4.06      1.13 o 
   2  10   9        3.18        4.52      1.19 o 
   3  10   9        1.28        5.03      1.05 o 
  -4  -3  10       24.16       25.22      2.81 o 
  -3  -3  10       19.00       16.68      1.34 o 
  -2  -3  10       12.98       13.15      1.40 o 
  -1  -3  10       37.69       39.97      3.24 o 
   0  -3  10       12.06       11.26      1.19 o 
   1  -3  10        0.49        0.27      0.41 o 
  -5  -2  10        4.95        4.69      1.49 o 
  -4  -2  10        5.70        6.85      1.01 o 
  -3  -2  10       12.14       12.81      1.21 o 
  -2  -2  10       31.77       27.36      2.02 o 
  -1  -2  10       13.61       11.65      1.33 o 
   0  -2  10        1.34        3.21      0.65 o 
   1  -2  10        8.75        7.97      1.10 o 
   2  -2  10        5.54        8.27      1.05 o 
   3  -2  10        2.19        4.27      0.81 o 
  -5  -1  10        9.23        7.82      0.97 o 
  -4  -1  10       23.88       23.12      1.81 o 
  -3  -1  10       28.12       26.35      1.76 o 
  -2  -1  10       12.22       12.08      1.12 o 
  -1  -1  10       57.21       55.78      4.77 o 
   0  -1  10       41.28       43.06      2.82 o 
   1  -1  10       30.26       29.98      2.12 o 
   2  -1  10        6.07        6.93      1.03 o 
   3  -1  10        1.79        1.60      0.53 o 
   4  -1  10        0.07        1.58      0.56 o 
  -5   0  10        0.15       -0.03      0.48 o 
  -4   0  10        0.88        1.24      0.50 o 
  -3   0  10        3.78        5.01      0.64 o 
  -2   0  10       39.16       36.74      3.42 o 
  -1   0  10       99.73      100.27     13.15 o 
   0   0  10       18.48       18.31      1.85 o 
   1   0  10       27.60       26.38      2.08 o 
   2   0  10        2.97        4.48      0.82 o 
   3   0  10        0.05        0.44      0.43 o 
   4   0  10        8.91       10.95      1.20 o 
  -5   1  10       23.29       20.70      2.30 o 
  -4   1  10        7.49        5.91      1.24 o 
  -3   1  10        0.34        0.43      0.44 o 
  -2   1  10       16.36       16.16      1.91 o 
  -1   1  10       19.13       19.77      2.90 o 
   0   1  10      173.79      180.97     10.22 o 
   1   1  10       14.42       14.82      1.31 o 
   2   1  10       25.10       24.72      2.93 o 
   3   1  10       19.04       19.55      1.58 o 
   4   1  10        0.39        0.53      0.41 o 
   5   1  10       29.74       31.46      2.63 o 
  -5   2  10        2.78        2.96      0.81 o 
  -4   2  10       64.51       62.99      4.23 o 
  -3   2  10       57.21       55.91      3.49 o 
  -2   2  10       18.80       15.55      1.23 o 
  -1   2  10       10.02       10.97      2.21 o 
   0   2  10       13.43       14.51      1.28 o 
   1   2  10       87.82       82.91      4.63 o 
   2   2  10        4.43        4.10      0.73 o 
   3   2  10        0.02        0.55      0.91 o 
   4   2  10       70.20       79.00      5.42 o 
   5   2  10        2.62        4.34      0.78 o 
  -5   3  10       46.80       45.72      4.71 o 
  -4   3  10       29.38       33.11      2.52 o 
  -3   3  10       49.79       48.70      3.60 o 
  -2   3  10        6.64        5.51      1.15 o 
  -1   3  10       53.20       54.93      7.98 o 
   0   3  10       49.66       54.14      5.85 o 
   1   3  10        2.08        3.79      0.81 o 
   2   3  10      208.65      225.79     14.23 o 
   3   3  10        0.17        1.01      0.56 o 
   4   3  10        8.07        9.11      1.05 o 
   5   3  10       34.55       34.37      2.64 o 
   6   3  10        9.20        8.35      1.04 o 
  -5   4  10        1.02        1.92      0.96 o 
  -4   4  10       24.13       23.18      3.65 o 
  -3   4  10        0.00        0.12      0.35 o 
  -2   4  10       22.04       23.09      1.88 o 
  -1   4  10        0.02        0.27      0.42 o 
   0   4  10       11.31       12.31      1.45 o 
   1   4  10       98.37      100.11      5.41 o 
   2   4  10       29.87       37.23      2.78 o 
   3   4  10      163.69      171.78     15.93 o 
   4   4  10       20.15       20.82      1.87 o 
   5   4  10       14.42       14.89      1.42 o 
   6   4  10        1.46        0.66      0.45 o 
  -4   5  10        1.27        1.12      0.56 o 
  -3   5  10       13.11       16.56      1.41 o 
  -2   5  10        0.21        0.10      0.61 o 
  -1   5  10       32.99       31.44      2.01 o 
   0   5  10        0.53       -0.15      0.53 o 
   1   5  10        1.33        1.75      0.82 o 
   2   5  10       91.92       96.41      5.85 o 
   3   5  10       78.41       93.19      6.18 o 
   4   5  10        2.01        2.48      0.87 o 
   5   5  10       30.52       34.35      2.57 o 
   6   5  10       31.94       32.57      2.52 o 
  -3   6  10        0.52        1.69      0.50 o 
  -2   6  10        7.96        8.81      0.96 o 
  -1   6  10       12.14       14.79      1.35 o 
   0   6  10       11.53       11.20      0.93 o 
   1   6  10        0.04        0.04      0.89 o 
   2   6  10        4.36        5.57      0.72 o 
   3   6  10       16.10       15.55      2.39 o 
   4   6  10       29.59       30.33      2.17 o 
   5   6  10       13.34       14.57      1.81 o 
  -2   7  10        3.17        3.14      0.63 o 
  -1   7  10        0.74        1.15      0.50 o 
   0   7  10        1.43        2.39      0.59 o 
   1   7  10        0.15       -0.02      0.33 o 
   2   7  10        7.36        8.33      0.99 o 
   3   7  10       17.24       17.21      1.37 o 
   4   7  10        0.02       -0.06      0.39 o 
   5   7  10       29.07       26.63      2.05 o 
  -1   8  10       19.57       19.84      2.61 o 
   0   8  10        7.67        8.57      1.62 o 
   1   8  10        5.18        4.94      1.24 o 
   2   8  10        5.77        5.90      1.34 o 
   3   8  10       10.36        9.53      1.72 o 
   4   8  10        2.53        3.50      1.17 o 
   1   9  10        7.91        5.00      1.27 o 
   2   9  10        0.54        0.88      0.73 o 
   3   9  10       27.68       23.65      2.55 o 
  -1  -2  11       24.78       24.66      3.76 o 
   0  -2  11        4.67        5.24      1.01 o 
  -3  -1  11        1.33        1.47      0.67 o 
  -2  -1  11        4.98        5.60      2.21 o 
  -1  -1  11        7.79       10.69      2.38 o 
   0  -1  11        0.78        1.54      0.81 o 
   1  -1  11       20.43       20.75      1.84 o 
   2  -1  11        3.24        3.42      0.87 o 
  -4   0  11       10.53        8.75      1.01 o 
  -3   0  11        4.01        4.06      1.39 o 
  -2   0  11        0.34       -0.31      0.37 o 
  -1   0  11       10.97       10.45      1.26 o 
   0   0  11        0.16       -0.23      0.59 o 
   1   0  11        0.94        0.09      0.49 o 
   2   0  11       24.47       28.70      2.35 o 
   3   0  11        8.89        7.79      1.05 o 
  -4   1  11       13.62       13.26      1.47 o 
  -3   1  11        7.54        5.49      1.32 o 
  -2   1  11        0.01       -0.35      0.41 o 
  -1   1  11       36.47       37.61      5.59 o 
   0   1  11        0.03        1.28      1.65 o 
   1   1  11        6.14        6.93      0.94 o 
   2   1  11       16.33       18.38      1.81 o 
   3   1  11        0.04        0.10      0.41 o 
  -4   2  11       10.95        9.91      1.24 o 
  -3   2  11        0.28       -0.05      0.59 o 
  -2   2  11       15.18       15.29      1.40 o 
  -1   2  11        1.99        3.24      0.79 o 
   0   2  11       37.77       39.27      3.20 o 
   1   2  11        1.40        1.50      1.03 o 
   2   2  11       56.97       59.74      4.07 o 
   3   2  11       29.94       35.67      2.90 o 
   4   2  11        7.10        6.63      2.62 o 
  -4   3  11       47.94       45.20      4.44 o 
  -3   3  11        1.08        0.58      1.09 o 
  -2   3  11        0.36        0.16      0.39 o 
  -1   3  11       23.34       22.72      2.53 o 
   0   3  11        6.14        6.46      0.96 o 
   1   3  11       34.41       32.58      2.39 o 
   2   3  11       13.15       15.06      2.06 o 
   3   3  11        0.10        0.26      0.46 o 
   4   3  11       56.08       51.58      3.80 o 
  -3   4  11       61.25       61.12      4.15 o 
  -2   4  11        9.93       10.66      1.28 o 
  -1   4  11       14.90       14.00      1.43 o 
   0   4  11       58.87       73.30      5.54 o 
   1   4  11        2.74        5.57      1.56 o 
   2   4  11      115.04      118.67     10.48 o 
   3   4  11        2.93        3.30      0.91 o 
   4   4  11        2.58        3.93      0.79 o 
  -3   5  11       13.70       15.01      1.63 o 
  -2   5  11       14.27       13.24      1.52 o 
  -1   5  11       24.98       28.93      3.58 o 
   0   5  11        0.02        0.45      0.55 o 
   1   5  11       59.29       63.66      4.27 o 
   2   5  11       54.24       58.10      4.24 o 
   3   5  11       50.89       53.21      8.48 o 
   4   5  11        1.85        3.27      0.91 o 
  -2   6  11       14.65       16.54      1.65 o 
  -1   6  11       20.63       19.53      1.78 o 
   0   6  11       19.53       22.78      2.27 o 
   1   6  11       11.43       14.96      1.72 o 
   2   6  11       23.49       23.77      1.76 o 
   3   6  11       46.29       44.36      3.29 o 
   4   6  11        0.81        0.69      0.53 o 
  -1   7  11       19.94       20.27      2.02 o 
   0   7  11       13.41        9.96      1.34 o 
   1   7  11       12.71       14.48      1.42 o 
   2   7  11       11.60       11.99      1.25 o 
   3   7  11        2.46        3.05      0.71 o 
   0   1  12        4.47        7.01      1.24 o 
  -1   2  12        6.57        6.00      1.00 o 
   0   2  12       38.29       41.99      3.43 o 
   1   2  12       17.97       17.98      1.69 o 
  -1   3  12        1.14        1.40      0.62 o 
   0   3  12       14.23       17.10      3.50 o 
   1   3  12        0.05        0.43      0.56 o 
   2   3  12       13.21        9.89      1.14 o 
  -1   4  12        1.34        1.68      0.67 o 
   0   4  12        0.07       -0.06      0.44 o 
   1   4  12       28.10       30.65      3.53 o 
   2   4  12        2.59        4.36      0.95 o 
   0   5  12        4.48        5.16      1.32 o 
   1   5  12        3.54        5.39      1.02 o 
                                                 
